# Supplementary material for: A set of genes conserved in sequence and expression traces back the establishment of multicellularity in social amoebae
Source: BMC Genomics. 2016 Nov 4;17:871. doi: 10.1186/s12864-016-3223-z (PMC5097433; doi:10.1186/s12864-016-3223-z)
Supplement: Additional file 1: Table S1. — Gene set: The genes identified and additional information on orthology, detection method, and expression peak. (XLSX 97 kb) [file 12864_2016_3223_MOESM1_ESM.xlsx]

## Sheet: Genes
ID	name	description	mutants	phenotype	max expression at time point	mean identity	DL	DF	PP	Ortho_MCL family_new	detected with method	intersection
DDB_G0276035	DDB_G0276035				16	0.275333	DLA_06274	DFA_02804	PPL_01270	ORTHOMCL0(208 genes,4 taxa):	A	family		family=orthologous group present with more than one member in a certain subset.
DDB_G0277291	DDB_G0277291				20	0.381333	DLA_01193	DFA_11134	PPL_11379	ORTHOMCL0(208 genes,4 taxa):	A	family		shared….: orthologous group members in different subsets
DDB_G0278531	DDB_G0278531				20	0.289333	DLA_08633	DFA_11153	PPL_01219	ORTHOMCL0(208 genes,4 taxa):	A	family		in families only the best hits to other species (column H-J) are shown. 0 means that either a paralog or ortholog does not exist or the paralog is present in another row.
DDB_G0278919	DDB_G0278919				20	0.282667	DLA_05373	DFA_11150	PPL_01077	ORTHOMCL0(208 genes,4 taxa):	A	family
DDB_G0280149	DDB_G0280149				16	0.299333	DLA_00798	DFA_00059	PPL_02272	ORTHOMCL0(208 genes,4 taxa):	A	family
DDB_G0280157	DDB_G0280157				16	0.285667	DLA_07329	DFA_06743	PPL_04993	ORTHOMCL0(208 genes,4 taxa):	A	family
DDB_G0280867	DDB_G0280867				20	0.314333	DLA_08599	DFA_09684	PPL_05237	ORTHOMCL0(208 genes,4 taxa):	A	family
DDB_G0281207	DDB_G0281207				16	0.289333	DLA_07302	DFA_05856	PPL_07451	ORTHOMCL0(208 genes,4 taxa):	A	family
DDB_G0285045	DDB_G0285045				16	0.278667	DLA_00191	DFA_11128	PPL_02831	ORTHOMCL0(208 genes,4 taxa):	A	family
DDB_G0288813	DDB_G0288813				16	0.280333	DLA_08594	DFA_08481	PPL_07436	ORTHOMCL0(208 genes,4 taxa):	A	family
DDB_G0288815	DDB_G0288815				20	0.295333	DLA_07303	DFA_11788	PPL_02137	ORTHOMCL0(208 genes,4 taxa):	A	family
DDB_G0291045	DDB_G0291045				16	0.297	DLA_03382	DFA_01185	PPL_02159	ORTHOMCL0(208 genes,4 taxa):	A	family
DDB_G0268528	DDB_G0268528_RTE				20	0.505	DLA_05321	DFA_02258	PPL_13264	ORTHOMCL10(94 genes,4 taxa):	A
DDB_G0274041	DDB_G0274041	Regulator of G protein signaling domain			20	0.331333	DLA_09885	DFA_03545	PPL_01261	ORTHOMCL1003(5 genes,4 taxa):	A
DDB_G0267942	DDB_G0267942	GRAM domain			16	0.500667	DLA_09984	DFA_03660	PPL_07216	ORTHOMCL1029(5 genes,4 taxa):	A
DDB_G0273429	hpdl-1	Glyoxalase/Bleomycin resistance protein/Dioxygenase superfamily			8	0.403667	DLA_01702	DFA_03045	PPL_12795	ORTHOMCL1036(5 genes,4 taxa):	A
DDB_G0273117	ublcp1-1	NLI interacting factor-like phosphatase			8	0.604	DLA_07205	DFA_13394	PPL_01647	ORTHOMCL1045(5 genes,4 taxa):	A
DDB_G0271134	celA	Glycosyl hydrolase family 9			20	0.668667	DLA_00018	DFA_05617	PPL_03217	ORTHOMCL105(18 genes,4 taxa):	A	shared_A+B
DDB_G0284239	DDB_G0284239	Glycosyl hydrolase family 9			16	0.584	DLA_02649	DFA_07550	PPL_06064	ORTHOMCL105(18 genes,4 taxa):	A	shared_A+B
DDB_G0291888	DDB_G0291888	Eukaryotic protein of unknown function (DUF914)			16	0.442333	DLA_06443	DFA_12088	PPL_11885	ORTHOMCL1076(5 genes,4 taxa):	A
DDB_G0286269	DDB_G0286269				16	0.2425	DLA_05146	DFA_05327	PPL_07695	ORTHOMCL1099(5 genes,4 taxa):	A
DDB_G0292696	colA	Cna protein B-type domain			4	0.340667	DLA_06378	DFA_00209	PPL_06270	ORTHOMCL1120(5 genes,4 taxa):	A
DDB_G0294635	DDB_G0294635	Subtilase family			16	0.495	DLA_10036	DFA_06345	PPL_12035	ORTHOMCL1122(5 genes,4 taxa):	A
DDB_G0288197	sibD				16	0.269333	DLA_11061	DFA_08088	PPL_11435	ORTHOMCL113(17 genes,4 taxa):	A
DDB_G0282461	grlC	Basic membrane protein			16	0.409333	DLA_03126	DFA_09707	PPL_04108	ORTHOMCL115(17 genes,4 taxa):	A
DDB_G0273205	DDB_G0273205				16	0.357667	DLA_01948	DFA_03054	PPL_00712	ORTHOMCL1163(5 genes,4 taxa):	A
DDB_G0278975	DDB_G0278975	G8 domain			20	0.510667	DLA_05595	0	PPL_11773	ORTHOMCL118(17 genes,4 taxa):	A	family
DDB_G0286897	DDB_G0286897	G8 domain			16	0.538333	DLA_06555	DFA_08945	PPL_10508	ORTHOMCL118(17 genes,4 taxa):	A	family
DDB_G0270672	fslN				16	0.329	DLA_01801	DFA_00402	0	ORTHOMCL1206(5 genes,3 taxa):	A
DDB_G0273293	DDB_G0273293				16	0.449667	DLA_10035	DFA_11308	PPL_01633	ORTHOMCL1216(5 genes,4 taxa):	A
DDB_G0286765	DDB_G0286765	ATPase family associated with various cellular activities (AAA)			16	0.514	DLA_01109	DFA_03149	PPL_12464	ORTHOMCL1236(5 genes,4 taxa):	A
DDB_G0270340	rapC	Ras family			16	0.571	DLA_05390	DFA_03257	PPL_08912	ORTHOMCL1240(5 genes,4 taxa):	A
DDB_G0289145	pde7	cAMP phosphodiesterases class-II			16	0.466	DLA_00720	DFA_07709	PPL_10234	ORTHOMCL1248(5 genes,4 taxa):	A
DDB_G0293046	DDB_G0293046	Carbohydrate binding domain CBM49			16	0.335	DLA_04297	DFA_11625	PPL_01147	ORTHOMCL125(16 genes,4 taxa):	A
DDB_G0270016	DDB_G0270016	short chain dehydrogenase			4	0.27	0	DFA_00666	PPL_06796	ORTHOMCL126(16 genes,3 taxa):	A
DDB_G0277883	dhkJ	Histidine kinase-, DNA gyrase B-, and HSP90-like ATPase			20	0.656333	DLA_01096	DFA_01694	PPL_00413	ORTHOMCL1264(5 genes,4 taxa):	A
DDB_G0292814	symA	Sugar (and other) transporter			16	0.567333	DLA_06525	DFA_02039	PPL_07929	ORTHOMCL1265(5 genes,4 taxa):	A
DDB_G0278679	cyp513F1	Cytochrome P450			20	0.336667	0	DFA_12982	0	ORTHOMCL127(16 genes,4 taxa):	A	shared_A+C
DDB_G0293364	sigB	Leishmanolysin	sigB-	wild type	16	0.432667	DLA_07672	DFA_06007	PPL_05595	ORTHOMCL1274(5 genes,4 taxa):	A
DDB_G0276351	DDB_G0276351	Glutathione S-transferase, N-terminal domain			16	0.3745	DLA_03483	DFA_03080	PPL_06908	ORTHOMCL128(16 genes,4 taxa):	A
DDB_G0284331	regA	3'5'-cyclic nucleotide phosphodiesterase	V30230	aberrant streaming | aberrant aggregation | abolished slug migration | abolished culmination | aberrant cAMP wave formation	20	0.694333	DLA_09997	DFA_06070	PPL_02941	ORTHOMCL1285(5 genes,4 taxa):	A
DDB_G0291117	noxC	Ferric reductase like transmembrane component	noxC-	abolished sporulation | aberrant development	16	0.426667	DLA_04617	DFA_01368	PPL_00386	ORTHOMCL1289(5 genes,4 taxa):	A
DDB_G0275023	act22	Actin			16	0.863	DLA_01949	DFA_06454	PPL_00356	ORTHOMCL13(59 genes,4 taxa):	A	family
DDB_G0289489	act18	Actin			16	0.781	DLA_02274	DFA_06060	PPL_02307	ORTHOMCL13(59 genes,4 taxa):	A	family
DDB_G0289447	myoH	IQ calmodulin-binding motif			16	0.397667	DLA_05861	DFA_09266	PPL_07496	ORTHOMCL130(16 genes,4 taxa):	A
DDB_G0287035	lmpB	CD36 family			20	0.3735	DLA_01433	0	PPL_04098	ORTHOMCL1300(5 genes,3 taxa):	A
DDB_G0267868	DDB_G0267868	FNIP Repeat			20	0.32	DLA_09609	DFA_13266	PPL_00718	ORTHOMCL14(58 genes,4 taxa):	A
DDB_G0271780	DDB_G0271780	Zinc-binding dehydrogenase			20	0.441333	DLA_06797	DFA_04360	PPL_04831	ORTHOMCL140(15 genes,4 taxa):	A
DDB_G0279985	DDB_G0279985				20	0.24	DLA_00311	0	PPL_05935	ORTHOMCL141(15 genes,4 taxa):	A
DDB_G0267438	abcA2	ABC transporter			20	0.510333	DLA_01669	DFA_02896	PPL_07551	ORTHOMCL143(15 genes,4 taxa):	A	shared_A+C
DDB_G0274121	abcA4	ABC transporter	abcA4-	aberrant fruiting body morphology	8	0.456667	DLA_01082	DFA_00024	PPL_07550	ORTHOMCL143(15 genes,4 taxa):	A	shared_A+C
DDB_G0268920	mef2A	SRF-type transcription factor (DNA-binding and dimerisation domain)	mef2A-	aberrant streaming | decreased growth rate | aberrant development | decreased sporulation	20	0.524333	DLA_05659	DFA_04812	PPL_10817	ORTHOMCL1448(4 genes,4 taxa):	A
DDB_G0277695	DDB_G0277695	ADP-ribosylglycohydrolase			16	0.626	DLA_09436	DFA_03191	PPL_06734	ORTHOMCL1467(4 genes,4 taxa):	A
DDB_G0292302	DDB_G0292302	Putative zinc finger in N-recognin (UBR box)			20	0.772333	DLA_03112	DFA_10848	PPL_05613	ORTHOMCL1471(4 genes,4 taxa):	A
DDB_G0277777	DDB_G0277777	LIM domain			16	0.452667	DLA_11389	DFA_01456	PPL_04203	ORTHOMCL1475(4 genes,4 taxa):	A
DDB_G0288751	DDB_G0288751				16	0.418	DLA_04751	DFA_03587	PPL_11119	ORTHOMCL1485(4 genes,4 taxa):	A
DDB_G0281049	DDB_G0281049	LIM domain			16	0.566	DLA_04516	DFA_01398	PPL_03860	ORTHOMCL1500(4 genes,4 taxa):	A
DDB_G0293164	DDB_G0293164	Eukaryotic aspartyl protease			20	0.520667	DLA_00038	DFA_03249	PPL_05759	ORTHOMCL1506(4 genes,4 taxa):	A
DDB_G0278629	DDB_G0278629	Leucine Rich repeat			16	0.583	DLA_05091	DFA_07068	PPL_01244	ORTHOMCL1526(4 genes,4 taxa):	A
DDB_G0287429	DDB_G0287429				20	0.331	DLA_02410	DFA_01375	PPL_03128	ORTHOMCL1529(4 genes,4 taxa):	A
DDB_G0280383	DDB_G0280383				20	0.701	DLA_10648	DFA_07778	PPL_09066	ORTHOMCL1550(4 genes,4 taxa):	A
DDB_G0291205	DDB_G0291205	SAM domain (Sterile alpha motif)			16	0.392333	DLA_09310	DFA_12045	PPL_00445	ORTHOMCL1551(4 genes,4 taxa):	A
DDB_G0271570	DDB_G0271570				16	0.407667	DLA_05066	DFA_03941	PPL_02229	ORTHOMCL1569(4 genes,4 taxa):	A
DDB_G0274337	DDB_G0274337				16	0.457333	DLA_03864	DFA_12670	PPL_11050	ORTHOMCL1577(4 genes,4 taxa):	A
DDB_G0277749	DDB_G0277749	DNA polymerase family A			20	0.426	DLA_01020	DFA_01253	PPL_05617	ORTHOMCL1584(4 genes,4 taxa):	A
DDB_G0277787	DDB_G0277787	Cut8 six-helix bundle			16	0.478667	DLA_04591	DFA_06643	PPL_11888	ORTHOMCL1587(4 genes,4 taxa):	A
DDB_G0276801	DDB_G0276801	MFS/sugar transport protein			16	0.572333	DLA_08255	DFA_05514	PPL_01737	ORTHOMCL1588(4 genes,4 taxa):	A
DDB_G0276989	DDB_G0276989				8	0.475	DLA_03216	DFA_05344	PPL_11778	ORTHOMCL1594(4 genes,4 taxa):	A
DDB_G0276563	DDB_G0276563	LIM domain			16	0.422667	DLA_03867	DFA_04260	PPL_02142	ORTHOMCL1595(4 genes,4 taxa):	A
DDB_G0286649	DDB_G0286649	Carbohydrate binding domain CBM49			16	0.376333	0	0	PPL_04607	ORTHOMCL160(14 genes,4 taxa):	A	shared_A+B+C
DDB_G0286663	ecmC	Carbohydrate binding domain CBM49			16	0.357	0	DFA_04656	PPL_04595	ORTHOMCL160(14 genes,4 taxa):	A	shared_A+B+C
DDB_G0288725	DDB_G0288725				16	0.398333	DLA_09658	DFA_11295	PPL_12521	ORTHOMCL1609(4 genes,4 taxa):	A
DDB_G0284551	fut4	Glycosyltransferase family 10 (fucosyltransferase)			16	0.3185	DLA_05979	DFA_03253	PPL_10179	ORTHOMCL161(14 genes,4 taxa):	A
DDB_G0290595	DDB_G0290595	CBS domain			20	0.453667	DLA_04763	DFA_00526	PPL_10033	ORTHOMCL1610(4 genes,4 taxa):	A
DDB_G0282275	DDB_G0282275	MYND finger			16	0.399333	DLA_09913	DFA_01550	PPL_07525	ORTHOMCL1614(4 genes,4 taxa):	A
DDB_G0283129	DDB_G0283129	AhpC/TSA antioxidant enzyme			4	0.329	DLA_02390	DFA_09602	PPL_00049	ORTHOMCL1615(4 genes,4 taxa):	A
DDB_G0284213	DDB_G0284213	Vacuolar sorting protein 9 (VPS9) domain			20	0.513667	DLA_04215	DFA_04595	PPL_05529	ORTHOMCL1630(4 genes,4 taxa):	A
DDB_G0289493	DDB_G0289493				16	0.2655	DLA_00266	DFA_06480	PPL_13588	ORTHOMCL1661(4 genes,4 taxa):	A
DDB_G0269710	DDB_G0269710	OST-HTH Associated domain			20	0.433333	DLA_04964	DFA_12334	PPL_06418	ORTHOMCL1665(4 genes,4 taxa):	A
DDB_G0288323	strM				16	0.32	DLA_05470	DFA_11655	PPL_05329	ORTHOMCL1674(4 genes,4 taxa):	A
DDB_G0290073	DDB_G0290073				16	0.352333	DLA_08724	DFA_05692	PPL_02245	ORTHOMCL1678(4 genes,4 taxa):	A
DDB_G0287239	DDB_G0287239	Protein of unknown function (DUF1084)			16	0.3245	DLA_08566	DFA_11001	PPL_04878	ORTHOMCL1698(4 genes,4 taxa):	A
DDB_G0287727	DDB_G0287727	Enhancer of polycomb-like			20	0.531667	DLA_03342	DFA_08491	PPL_12604	ORTHOMCL1701(4 genes,4 taxa):	A
DDB_G0291632	DDB_G0291632	Transmembrane amino acid transporter protein			20	0.659333	DLA_10639	DFA_07938	PPL_09081	ORTHOMCL1703(4 genes,4 taxa):	A
DDB_G0291938	DDB_G0291938				16	0.390333	DLA_02738	DFA_00922	PPL_01010	ORTHOMCL1719(4 genes,4 taxa):	A
DDB_G0347550	DDB_G0347550				16	0.535	DLA_01494	DFA_11597	0	ORTHOMCL1730(4 genes,3 taxa):	A
DDB_G0288001	DDB_G0288001	Zinc finger, ZZ type			16	0.395667	DLA_04046	DFA_02524	PPL_09761	ORTHOMCL175(13 genes,4 taxa):	A
DDB_G0277535	rgn	SMP-30/Gluconolaconase/LRE-like region			16	0.488667	DLA_09897	DFA_07728	PPL_07835	ORTHOMCL1759(4 genes,4 taxa):	A
DDB_G0285103	DDB_G0285103				16	0.544667	DLA_04158	DFA_11651	PPL_05890	ORTHOMCL1773(4 genes,4 taxa):	A
DDB_G0284729	fslK				20	0.338	DLA_09404	DFA_05033	PPL_10491	ORTHOMCL179(13 genes,4 taxa):	A
DDB_G0292248	DDB_G0292248				4	0.3345	DLA_07729	DFA_05905	PPL_00261	ORTHOMCL180(13 genes,4 taxa):	A	shared_A+C
DDB_G0270290	DDB_G0270290	Carbohydrate binding domain CBM49			16	0.2605	DLA_05289	DFA_01153	PPL_03929	ORTHOMCL181(13 genes,4 taxa):	A	shared_A+B+C
DDB_G0284029	pkgD	Protein kinase domain			16	0.516667	DLA_05332	DFA_05748	PPL_08847	ORTHOMCL1814(4 genes,4 taxa):	A
DDB_G0272734	DDB_G0272734	C2 domain			16	0.394333	DLA_07385	DFA_01191	PPL_05572	ORTHOMCL182(13 genes,4 taxa):	A
DDB_G0280991	DDB_G0280991				16	0.505	DLA_02800	DFA_05613	PPL_07796	ORTHOMCL1827(4 genes,4 taxa):	A
DDB_G0286533	DDB_G0286533	Leishmanolysin			16	0.403333	DLA_09680	DFA_11782	PPL_05105	ORTHOMCL1838(4 genes,4 taxa):	A
DDB_G0277861	patA	E1-E2 ATPase	[AS]patA	decreased growth rate	16	0.761333	DLA_02526	DFA_08786	PPL_06625	ORTHOMCL184(13 genes,4 taxa):	A	shared_A+C
DDB_G0285973	DDB_G0285973	Zinc finger C-x8-C-x5-C-x3-H type (and similar)			20	0.419667	DLA_00060	DFA_00724	PPL_06417	ORTHOMCL1842(4 genes,4 taxa):	A
DDB_G0287417	DDB_G0287417				16	0.645	DLA_05098	DFA_11388	PPL_07572	ORTHOMCL1843(4 genes,4 taxa):	A
DDB_G0270606	DDB_G0270606				20	0.314333	DLA_05663	DFA_01662	PPL_10815	ORTHOMCL1874(4 genes,4 taxa):	A
DDB_G0293924	DDB_G0293924	RNA recognition motif (a.k.a. RRM, RBD, or RNP domain)			20	0.526333	DLA_01345	DFA_10740	PPL_12478	ORTHOMCL1902(4 genes,4 taxa):	A
DDB_G0287675	DDB_G0287675				4	0.335	DLA_07249	DFA_10502	PPL_12954	ORTHOMCL1932(4 genes,4 taxa):	A
DDB_G0289669	DDB_G0289669	Tetratricopeptide repeat			8	0.354333	DLA_10740	DFA_05463	PPL_05628	ORTHOMCL1938(4 genes,4 taxa):	A
DDB_G0288693	DDB_G0288693				20	0.377667	DLA_05055	DFA_13392	PPL_09892	ORTHOMCL1977(4 genes,4 taxa):	A
DDB_G0281227	DDB_G0281227				16	0.722667	DLA_03563	DFA_02629	PPL_02731	ORTHOMCL1982(4 genes,4 taxa):	A
DDB_G0277263	DDB_G0277263	Urea transporter			16	0.436667	DLA_01215	DFA_10790	PPL_01107	ORTHOMCL2011(4 genes,4 taxa):	A
DDB_G0285933	DDB_G0285933				16	0.334667	DLA_05729	DFA_05266	PPL_10068	ORTHOMCL2040(4 genes,4 taxa):	A
DDB_G0284255	DDB_G0284255				16	0.438333	DLA_04346	DFA_09389	PPL_03471	ORTHOMCL2046(4 genes,4 taxa):	A
DDB_G0282479	DDB_G0282479	Ring finger domain			16	0.433	DLA_03588	DFA_08249	PPL_12920	ORTHOMCL2081(4 genes,4 taxa):	A
DDB_G0292822	DDB_G0292822	Peptidase M66			20	0.402667	0	DFA_07415	PPL_04061	ORTHOMCL209(12 genes,4 taxa):	A	shared_A+C
DDB_G0292824	DDB_G0292824	Peptidase M66			20	0.426667	0	0	0	ORTHOMCL209(12 genes,4 taxa):	A	shared_A+C
DDB_G0293386	DDB_G0293386				20	0.430333	DLA_08062	DFA_05083	PPL_09189	ORTHOMCL2091(4 genes,4 taxa):	A
DDB_G0275421	DDB_G0275421	Rab-GTPase-TBC domain			16	0.454333	DLA_05848	DFA_03408	PPL_02225	ORTHOMCL2109(4 genes,4 taxa):	A
DDB_G0272214	DDB_G0272214				20	0.439667	DLA_03258	DFA_12558	PPL_04522	ORTHOMCL2122(4 genes,4 taxa):	A
DDB_G0271870	agnC	Piwi domain			8	0.362	DLA_11817	DFA_09848	PPL_02803	ORTHOMCL215(12 genes,4 taxa):	A
DDB_G0289909	DDB_G0289909				16	0.331667	DLA_01966	DFA_02745	PPL_12890	ORTHOMCL2152(4 genes,4 taxa):	A
DDB_G0276229	clcC	CBS domain			16	0.4975	DLA_02504	DFA_08356	PPL_11864	ORTHOMCL216(12 genes,4 taxa):	A
DDB_G0289015	DDB_G0289015				16	0.570667	DLA_07675	DFA_01826	PPL_04797	ORTHOMCL2168(4 genes,4 taxa):	A
DDB_G0281903	DDB_G0281903	Nucleotide-sugar transporter			16	0.466333	DLA_05149	DFA_12828	PPL_05963	ORTHOMCL2177(4 genes,4 taxa):	A
DDB_G0281643	DDB_G0281643	Voltage-dependent anion channel			16	0.340667	DLA_01434	DFA_02990	PPL_04764	ORTHOMCL2181(4 genes,4 taxa):	A
DDB_G0281473	DDB_G0281473	Calcineurin-like phosphoesterase			20	0.411	DLA_06011	DFA_09127	PPL_10299	ORTHOMCL2182(4 genes,4 taxa):	A
DDB_G0280193	DDB_G0280193	PAS fold			16	0.347	DLA_02636	DFA_09429	PPL_10452	ORTHOMCL2194(4 genes,4 taxa):	A
DDB_G0280141	DDB_G0280141	F-box-like			16	0.542333	DLA_09860	DFA_05256	PPL_08200	ORTHOMCL2195(4 genes,4 taxa):	A
DDB_G0280125	DDB_G0280125	Leishmanolysin			16	0.310333	DLA_09678	DFA_08500	PPL_02086	ORTHOMCL2196(4 genes,4 taxa):	A
DDB_G0279453	DDB_G0279453	Eukaryotic aspartyl protease			16	0.376667	DLA_02067	DFA_12021	PPL_02125	ORTHOMCL2212(4 genes,4 taxa):	A
DDB_G0278609	DDB_G0278609	Sodium/calcium exchanger protein			16	0.611667	DLA_09057	DFA_05775	PPL_01216	ORTHOMCL2227(4 genes,4 taxa):	A
DDB_G0277747	DDB_G0277747	Uncharacterized conserved protein (DUF2054)			20	0.416667	DLA_10900	DFA_12712	PPL_04779	ORTHOMCL2241(4 genes,4 taxa):	A
DDB_G0287193	DDB_G0287193				16	0.304667	DLA_07751	DFA_05204	PPL_08644	ORTHOMCL2242(4 genes,4 taxa):	A
DDB_G0284569	DDB_G0284569	Bacterial protein of unknown function (DUF885)			16	0.407333	DLA_01141	DFA_12917	PPL_00470	ORTHOMCL2283(4 genes,4 taxa):	A
DDB_G0284325	DDB_G0284325	Zinc finger, C3HC4 type (RING finger)			20	0.372	DLA_01565	DFA_07368	PPL_02884	ORTHOMCL2287(4 genes,4 taxa):	A
DDB_G0283985	DDB_G0283985	Major Facilitator Superfamily			20	0.411	DLA_08543	DFA_11746	PPL_10186	ORTHOMCL2294(4 genes,4 taxa):	A
DDB_G0283791	DDB_G0283791				16	0.356	DLA_02345	DFA_10961	PPL_08409	ORTHOMCL2300(4 genes,4 taxa):	A
DDB_G0282525	DDB_G0282525	Galactose-1-phosphate uridyl transferase, N-terminal domain			16	0.542667	DLA_03711	DFA_06611	PPL_02797	ORTHOMCL2311(4 genes,4 taxa):	A
DDB_G0269718	DDB_G0269718	Domain of unknown function (DUF1693)			16	0.37	DLA_09581	DFA_02748	PPL_03293	ORTHOMCL2322(4 genes,4 taxa):	A
DDB_G0276719	DDB_G0276719				16	0.366667	DLA_00286	DFA_04703	PPL_04057	ORTHOMCL2348(4 genes,4 taxa):	A
DDB_G0275521	DDB_G0275521	Protein of unknown function (DUF2838)			20	0.488667	DLA_05011	DFA_00772	PPL_07016	ORTHOMCL2363(4 genes,4 taxa):	A
DDB_G0274335	DDB_G0274335				20	0.541333	DLA_03865	DFA_03157	PPL_11049	ORTHOMCL2377(4 genes,4 taxa):	A
DDB_G0274317	DDB_G0274317				16	0.2	DLA_06258	DFA_02505	PPL_08260	ORTHOMCL2378(4 genes,4 taxa):	A
DDB_G0271394	DDB_G0271394				16	0.424333	DLA_02289	DFA_10968	PPL_10204	ORTHOMCL2392(4 genes,4 taxa):	A
DDB_G0270278	DDB_G0270278	Protein of unknown function (DUF810)			16	0.530333	DLA_04310	DFA_01471	PPL_01712	ORTHOMCL2400(4 genes,4 taxa):	A
DDB_G0270252	DDB_G0270252	Subtilase family			16	0.427333	DLA_06915	DFA_01093	PPL_00103	ORTHOMCL2402(4 genes,4 taxa):	A
DDB_G0269692	DDB_G0269692	Endonuclease/Exonuclease/phosphatase family			16	0.419333	DLA_06601	DFA_00396	PPL_07740	ORTHOMCL2421(4 genes,4 taxa):	A
DDB_G0269644	DDB_G0269644	Sulfite exporter TauE/SafE			16	0.613	DLA_03418	DFA_07972	PPL_05475	ORTHOMCL2423(4 genes,4 taxa):	A
DDB_G0269522	DDB_G0269522				16	0.446667	DLA_00931	DFA_02666	PPL_09805	ORTHOMCL2424(4 genes,4 taxa):	A
DDB_G0268572	DDB_G0268572				16	0.427333	DLA_09301	DFA_00361	PPL_03545	ORTHOMCL2433(4 genes,4 taxa):	A
DDB_G0275341	DDB_G0275341				4	0.379	DLA_06336	DFA_02160	PPL_07705	ORTHOMCL244(11 genes,4 taxa):	A
DDB_G0267840	DDB_G0267840				16	0.332	DLA_10426	DFA_08461	PPL_01787	ORTHOMCL2441(4 genes,4 taxa):	A
DDB_G0288963	DDB_G0288963	Zinc carboxypeptidase			16	0.502333	DLA_00274	DFA_04675	PPL_05996	ORTHOMCL2443(4 genes,4 taxa):	A
DDB_G0274935	DDB_G0274935				16	0.313	DLA_09455	DFA_09748	PPL_13325	ORTHOMCL2444(4 genes,4 taxa):	A
DDB_G0277419	DDB_G0277419	ATG C terminal domain			20	0.625	DLA_10845	DFA_03343	PPL_05228	ORTHOMCL2448(4 genes,4 taxa):	A
DDB_G0277045	DDB_G0277045	Glycosyl hydrolases family 15			4	0.594	DLA_08259	DFA_05515	PPL_01733	ORTHOMCL2452(4 genes,4 taxa):	A
DDB_G0277129	DDB_G0277129	Universal stress protein family			16	0.491333	DLA_05412	DFA_05522	PPL_09197	ORTHOMCL2458(4 genes,4 taxa):	A
DDB_G0270918	DDB_G0270918	uDENN domain			16	0.441333	DLA_09610	DFA_03490	PPL_12085	ORTHOMCL2464(4 genes,4 taxa):	A
DDB_G0275275	DDB_G0275275				16	0.394333	DLA_05550	DFA_02879	PPL_13214	ORTHOMCL2478(4 genes,4 taxa):	A
DDB_G0275117	DDB_G0275117	F-box domain			16	0.770667	DLA_02511	DFA_02827	PPL_05874	ORTHOMCL2479(4 genes,4 taxa):	A
DDB_G0274899	DDB_G0274899	MATH domain			16	0.688333	DLA_06650	DFA_01656	PPL_06147	ORTHOMCL2485(4 genes,4 taxa):	A
DDB_G0272550	DDB_G0272550	POT family			16	0.483667	DLA_07742	DFA_10213	PPL_06374	ORTHOMCL249(11 genes,4 taxa):	A
DDB_G0274347	DDB_G0274347				4	0.438667	DLA_09708	DFA_02640	PPL_05587	ORTHOMCL2497(4 genes,4 taxa):	A
DDB_G0272218	DDB_G0272218	BTB/POZ domain			16	0.624333	DLA_06090	DFA_01255	PPL_05618	ORTHOMCL2516(4 genes,4 taxa):	A
DDB_G0272736	tgrN1	IPT/TIG domain			16	0.262	DLA_01693	DFA_07302	0	ORTHOMCL252(11 genes,4 taxa):	A	shared_A+B+C
DDB_G0288709	tgrM2	IPT/TIG domain			16	0.269333	DLA_06056	DFA_07307	0	ORTHOMCL252(11 genes,4 taxa):	A	shared_A+B+C
DDB_G0282993	sodC	Copper/zinc superoxide dismutase (SODC)	sodC-	aberrant cytokinesis	16	0.274	DLA_00764	DFA_07015	PPL_08645	ORTHOMCL253(11 genes,4 taxa):	A
DDB_G0271510	DDB_G0271510				16	0.623333	DLA_06343	DFA_04621	PPL_10280	ORTHOMCL2530(4 genes,4 taxa):	A
DDB_G0276287	expl3	Rare lipoprotein A (RlpA)-like double-psi beta-barrel			8	0.391667	0	DFA_08518	PPL_11763	ORTHOMCL254(11 genes,4 taxa):	A	shared_A+B+C
DDB_G0270266	DDB_G0270266	DBF zinc finger			16	0.279333	DLA_03336	DFA_08370	PPL_05778	ORTHOMCL2545(4 genes,4 taxa):	A
DDB_G0293888	omt12	O-methyltransferase			16	0.361667	DLA_06276	DFA_09261	PPL_01603	ORTHOMCL256(11 genes,4 taxa):	A	shared_A+B+C
DDB_G0282435	DDB_G0282435				20	0.415333	DLA_08006	DFA_10590	PPL_13293	ORTHOMCL258(11 genes,4 taxa):	A
DDB_G0282947	DDB_G0282947				4	0.406333	DLA_11009	DFA_01319	PPL_13464	ORTHOMCL2589(4 genes,4 taxa):	A
DDB_G0279741	DDB_G0279741	Leucine Rich repeat			16	0.445667	DLA_00171	DFA_01798	PPL_11324	ORTHOMCL2635(4 genes,4 taxa):	A
DDB_G0279425	DDB_G0279425	BTB/POZ domain			20	0.472667	DLA_09150	DFA_10008	PPL_12801	ORTHOMCL2640(4 genes,4 taxa):	A
DDB_G0293942	DDB_G0293942				20	0.449667	DLA_00219	DFA_07111	PPL_02101	ORTHOMCL2653(4 genes,4 taxa):	A
DDB_G0278461	DDB_G0278461	PH domain			16	0.56	DLA_09208	DFA_11727	PPL_00419	ORTHOMCL2663(4 genes,4 taxa):	A
DDB_G0276285	DDB_G0276285				16	0.563333	DLA_03024	DFA_02004	PPL_08834	ORTHOMCL2677(4 genes,4 taxa):	A
DDB_G0291700	DDB_G0291700				20	0.477667	DLA_06985	DFA_00683	PPL_08007	ORTHOMCL2688(4 genes,4 taxa):	A
DDB_G0293050	DDB_G0293050				20	0.245	DLA_03052	DFA_06199	PPL_03924	ORTHOMCL2713(4 genes,4 taxa):	A
DDB_G0292830	nhe3	Sodium/hydrogen exchanger family			16	0.597667	DLA_06701	DFA_12300	PPL_12476	ORTHOMCL2720(4 genes,4 taxa):	A
DDB_G0291806	DDB_G0291806				4	0.317	DLA_10673	DFA_04643	PPL_09106	ORTHOMCL2742(4 genes,4 taxa):	A
DDB_G0291716	DDB_G0291716	WD domain, G-beta repeat			4	0.648333	DLA_11401	DFA_06330	PPL_05916	ORTHOMCL2744(4 genes,4 taxa):	A
DDB_G0277703	aplF	Saposin-like type B, region 1			20	0.4215	DLA_09067	DFA_00672	PPL_00933	ORTHOMCL275(10 genes,4 taxa):	A
DDB_G0291181	DDB_G0291181	Mitochondrial biogenesis AIM24			16	0.553667	DLA_02033	DFA_03697	PPL_02679	ORTHOMCL2755(4 genes,4 taxa):	A
DDB_G0284077	DDB_G0284077	Calcineurin-like phosphoesterase			16	0.466	0	DFA_08796	PPL_01894	ORTHOMCL277(10 genes,3 taxa):	A
DDB_G0290253	nhe4	Sodium/hydrogen exchanger family			16	0.627667	DLA_04519	DFA_10056	PPL_12545	ORTHOMCL2772(4 genes,4 taxa):	A
DDB_G0305367	DDB_G0305367				16	0.3245	0	DFA_03818	PPL_10939	ORTHOMCL279(10 genes,3 taxa):	A
DDB_G0288525	DDB_G0288525	Ankyrin repeats (3 copies)			16	0.410333	DLA_09347	DFA_02583	PPL_04259	ORTHOMCL2791(4 genes,4 taxa):	A
DDB_G0276111	DDB_G0276111	Papain family cysteine protease			20	0.483667	DLA_00407	DFA_07405	PPL_05870	ORTHOMCL2794(4 genes,4 taxa):	A
DDB_G0276087	DDB_G0276087	Putative lysophospholipase			16	0.632333	DLA_10141	DFA_03781	PPL_06954	ORTHOMCL2795(4 genes,4 taxa):	A
DDB_G0270112	DDB_G0270112				16	0.522	DLA_04078	DFA_03518	PPL_09019	ORTHOMCL2812(4 genes,4 taxa):	A
DDB_G0269446	DDB_G0269446				16	0.495	DLA_06692	DFA_09677	PPL_04706	ORTHOMCL2832(4 genes,4 taxa):	A
DDB_G0286607	fslP				16	0.327667	DLA_04253	DFA_02803	PPL_00004	ORTHOMCL284(10 genes,4 taxa):	A
DDB_G0268196	DDB_G0268196	ASPIC and UnbV			16	0.503333	DLA_08907	DFA_07198	PPL_09133	ORTHOMCL2854(4 genes,4 taxa):	A
DDB_G0268074	DDB_G0268074	Sulfate transporter family			16	0.506	DLA_01989	DFA_01169	PPL_12847	ORTHOMCL2859(4 genes,4 taxa):	A
DDB_G0283033	DDB_G0283033	Pro-kumamolisin, activation domain			4	0.464	DLA_11048	DFA_05962	PPL_12127	ORTHOMCL289(10 genes,4 taxa):	A
DDB_G0288039	DDB_G0288039	NUDIX domain			20	0.490333	DLA_09826	DFA_09528	PPL_12686	ORTHOMCL2905(4 genes,4 taxa):	A
DDB_G0287037	DDB_G0287037	CBS domain			16	0.664667	DLA_04020	DFA_11986	PPL_09667	ORTHOMCL2918(4 genes,4 taxa):	A
DDB_G0286991	DDB_G0286991	Zinc finger, C3HC4 type (RING finger)			16	0.548	DLA_06485	DFA_09014	PPL_05718	ORTHOMCL2920(4 genes,4 taxa):	A
DDB_G0283325	DDB_G0283325				16	0.403333	DLA_05392	DFA_08465	PPL_01598	ORTHOMCL2929(4 genes,4 taxa):	A
DDB_G0285555	DDB_G0285555	Carboxylesterase family			4	0.409	0	DFA_07262	PPL_04077	ORTHOMCL293(10 genes,3 taxa):	A
DDB_G0281025	DDB_G0281025				16	0.277667	DLA_06795	DFA_12101	PPL_06596	ORTHOMCL2931(4 genes,4 taxa):	A
DDB_G0281669	lmbd2B	LMBR1-like membrane protein	lmbd2B-	increased pseudopod formation | aberrant chemotaxis | delayed development | aberrant cell morphology	16	0.484667	DLA_03702	DFA_02744	PPL_03485	ORTHOMCL2938(4 genes,4 taxa):	A
DDB_G0281653	DDB_G0281653				16	0.394	DLA_03708	DFA_13190	PPL_13616	ORTHOMCL2939(4 genes,4 taxa):	A
DDB_G0268862	DDB_G0268862				20	0.530667	DLA_09285	DFA_05966	PPL_04459	ORTHOMCL2952(4 genes,4 taxa):	A
DDB_G0268320	DDB_G0268320	ChAPs (Chs5p-Arf1p-binding proteins)			16	0.553	DLA_10107	DFA_01248	PPL_05288	ORTHOMCL2960(4 genes,4 taxa):	A
DDB_G0278501	DDB_G0278501	Ring finger domain			16	0.572333	DLA_00901	DFA_06068	PPL_01495	ORTHOMCL2994(4 genes,4 taxa):	A
DDB_G0284773	DDB_G0284773				16	0.761333	DLA_04539	DFA_00876	PPL_07383	ORTHOMCL2995(4 genes,4 taxa):	A
DDB_G0281091	DDB_G0281091	Leucine-rich repeat			20	0.334333	DLA_03466	DFA_03321	PPL_08092	ORTHOMCL3006(4 genes,4 taxa):	A
DDB_G0293812	DDB_G0293812				16	0.501667	DLA_00129	DFA_09008	PPL_01942	ORTHOMCL3011(4 genes,4 taxa):	A
DDB_G0270692	DDB_G0270692	Vacuolar sorting protein 9 (VPS9) domain			16	0.534333	DLA_03902	DFA_02730	PPL_09513	ORTHOMCL3058(4 genes,4 taxa):	A
DDB_G0286055	DDB_G0286055	Papain family cysteine protease			16	0.429	DLA_09136	DFA_01006	PPL_07011	ORTHOMCL3059(4 genes,4 taxa):	A
DDB_G0285879	DDB_G0285879				16	0.475667	DLA_04827	DFA_09436	PPL_03937	ORTHOMCL3067(4 genes,4 taxa):	A
DDB_G0292054	DDB_G0292054	Carbohydrate binding domain CBM49			16	0.268	DLA_04975	DFA_00997	PPL_01413	ORTHOMCL3079(4 genes,4 taxa):	A
DDB_G0280367	DDB_G0280367	Fis1 C-terminal tetratricopeptide repeat			20	0.423	DLA_07463	DFA_06519	PPL_05542	ORTHOMCL3082(4 genes,4 taxa):	A
DDB_G0287483	cnrG				20	0.2	DLA_07253	DFA_01096	0	ORTHOMCL31(37 genes,4 taxa):	A	family
DDB_G0295701	DDB_G0295701				16	0.2765	DLA_04029	DFA_12808	0	ORTHOMCL31(37 genes,4 taxa):	A	family
DDB_G0282021	DDB_G0282021				16	0.315	DLA_11345	DFA_03275	PPL_08015	ORTHOMCL3121(4 genes,4 taxa):	A
DDB_G0279015	DDB_G0279015	Putative serine dehydratase domain			16	0.585667	DLA_03647	DFA_05726	PPL_01471	ORTHOMCL3144(4 genes,4 taxa):	A
DDB_G0290341	DDB_G0290341	Got1/Sft2-like family			20	0.533	DLA_02616	DFA_03816	PPL_05342	ORTHOMCL3167(4 genes,4 taxa):	A
DDB_G0279553	nuf2	Nuf2 family			16	0.282	DLA_07628	DFA_03797	PPL_06934	ORTHOMCL3208(4 genes,4 taxa):	A
DDB_G0269982	DDB_G0269982	Rab-GTPase-TBC domain			16	0.644	DLA_04518	DFA_02906	PPL_00244	ORTHOMCL3241(4 genes,4 taxa):	A
DDB_G0269404	DDB_G0269404	Dual specificity phosphatase, catalytic domain			20	0.582	DLA_11306	DFA_02062	PPL_09014	ORTHOMCL3252(4 genes,4 taxa):	A
DDB_G0269406	rad52	Rad52/22 family double-strand break repair protein			20	0.466667	DLA_11305	DFA_02425	PPL_01855	ORTHOMCL3292(4 genes,4 taxa):	A
DDB_G0270858	DDB_G0270858	Regulator of G protein signaling domain			16	0.367	DLA_00281	DFA_11961	PPL_12050	ORTHOMCL3297(4 genes,4 taxa):	A
DDB_G0286259	DDB_G0286259	Protein of unknown function, DUF393			16	0.559333	DLA_10689	DFA_13126	PPL_13167	ORTHOMCL3306(4 genes,4 taxa):	A
DDB_G0286073	DDB_G0286073	Regulator of G protein signaling domain			20	0.561667	DLA_07689	DFA_05861	PPL_00326	ORTHOMCL3320(4 genes,4 taxa):	A
DDB_G0279247	DDB_G0279247				20	0.58	DLA_00136	DFA_09794	PPL_06075	ORTHOMCL3325(4 genes,4 taxa):	A
DDB_G0284525	tmem184A	Organic solute transporter Ostalpha			16	0.664333	DLA_09488	DFA_02694	PPL_06816	ORTHOMCL3358(4 genes,4 taxa):	A
DDB_G0290177	DDB_G0290177				20	0.327333	DLA_02491	DFA_13405	PPL_10634	ORTHOMCL336(9 genes,4 taxa):	A
DDB_G0279463	DDB_G0279463	Leucine Rich Repeat			16	0.397333	DLA_11695	DFA_12974	PPL_12507	ORTHOMCL3365(4 genes,4 taxa):	A
DDB_G0279959	eco1	ESCO1/2 acetyl-transferase			16	0.445	DLA_02551	DFA_01431	PPL_01943	ORTHOMCL3368(4 genes,4 taxa):	A
DDB_G0283771	DDB_G0283771				4	0.241	DLA_09964	DFA_03186	PPL_01401	ORTHOMCL3369(4 genes,4 taxa):	A
DDB_G0279183	kil2	P5-type ATPase cation transporter	kil2-	aberrant response to cation stress | abolished resistance to pathogenic bacteria | decreased phagosomal proteolysis	16	0.473333	DLA_02183	DFA_03264	PPL_11557	ORTHOMCL339(9 genes,4 taxa):	A
DDB_G0276523	DDB_G0276523	MBOAT, membrane-bound O-acyltransferase family			20	0.510333	DLA_03648	DFA_06257	PPL_05915	ORTHOMCL3393(4 genes,4 taxa):	A
DDB_G0280973	abcC12	ABC transporter			16	0.509333	DLA_00908	DFA_06298	PPL_09521	ORTHOMCL34(32 genes,4 taxa):	A
DDB_G0270636	DDB_G0270636	G8 domain			16	0.563333	DLA_08069	DFA_08805	PPL_12325	ORTHOMCL340(9 genes,4 taxa):	A	family
DDB_G0287365	DDB_G0287365	G8 domain			16	0.438	DLA_07369	DFA_02674	PPL_12014	ORTHOMCL340(9 genes,4 taxa):	A	family
DDB_G0288109	DDB_G0288109				20	0.345333	DLA_09031	DFA_04690	PPL_13125	ORTHOMCL3411(4 genes,4 taxa):	A
DDB_G0304683	DDB_G0304683				20	0.346	DLA_04452	DFA_08357	PPL_04343	ORTHOMCL3414(4 genes,4 taxa):	A
DDB_G0279461	DDB_G0279461	Protein phosphatase 2C	V30245	wild type | aberrant culmination	16	0.486	DLA_07815	DFA_03381	PPL_01515	ORTHOMCL3427(4 genes,4 taxa):	A
DDB_G0289207	tmcB		GEG04K11 (tmcB- in KAX3)	smA+B+C macrocysts | increased number of peripheral cells during sexual reproduction | aberrant aggregation during macrocyst formation	20	0.495333	DLA_08861	DFA_01800	PPL_08805	ORTHOMCL344(9 genes,4 taxa):	A
DDB_G0274349	DDB_G0274349	UBX domain			16	0.332333	DLA_09711	DFA_02576	PPL_05645	ORTHOMCL3468(4 genes,4 taxa):	A
DDB_G0293666	DDB_G0293666				4	0.292	DLA_05826	0	PPL_00955	ORTHOMCL3473(4 genes,3 taxa):	A
DDB_G0293626	DDB_G0293626	Calcium-activated chloride channel			16	0.559667	DLA_00128	DFA_08152	PPL_02236	ORTHOMCL3474(4 genes,4 taxa):	A
DDB_G0293712	DDB_G0293712	Synaptobrevin			16	0.601333	DLA_00213	DFA_07097	PPL_12312	ORTHOMCL3475(4 genes,4 taxa):	A
DDB_G0289581	DDB_G0289581	Acetyltransferase (GNAT) family			20	0.4755	DLA_10515	DFA_06576	PPL_13170	ORTHOMCL3487(4 genes,4 taxa):	A
DDB_G0278003	DDB_G0278003				16	0.318	DLA_02205	DFA_12202	PPL_05828	ORTHOMCL3493(4 genes,4 taxa):	A
DDB_G0290665	gtaX	GATA zinc finger			16	0.457	DLA_00217	DFA_07295	PPL_07048	ORTHOMCL350(9 genes,4 taxa):	A
DDB_G0274267	DDB_G0274267	Kelch motif			16	0.421333	DLA_09742	DFA_04023	PPL_04255	ORTHOMCL3501(4 genes,4 taxa):	A
DDB_G0289329	dmtA	O-methyltransferase	dmtA-	thin standing slug | decreased outer basal disc size | wild type | abolished DIF production | abolished prestalk 0 cell differentiation | delayed tip formation | decreased prestalk 0 cell differentiation | decreased lower cup size | delayed development | aberrant fruiting body morphology | decreased prestalk cell differentiation	8	0.33	DLA_02724	DFA_05091	PPL_00322	ORTHOMCL351(9 genes,4 taxa):	A
DDB_G0288315	DDB_G0288315	Protein of unknown function (DUF2838)			20	0.643667	DLA_02187	DFA_06247	PPL_06467	ORTHOMCL3514(4 genes,4 taxa):	A
DDB_G0292734	DDB_G0292734	Protein kinase domain			16	0.658	DLA_03058	DFA_10663	PPL_10046	ORTHOMCL3521(4 genes,4 taxa):	A
DDB_G0283007	DDB_G0283007				16	0.333333	DLA_06135	DFA_01313	PPL_09299	ORTHOMCL3530(4 genes,4 taxa):	A
DDB_G0274391	alfA	Alpha-L-fucosidase			20	0.551	DLA_11163	DFA_11238	PPL_00575	ORTHOMCL358(9 genes,4 taxa):	A
DDB_G0293838	DDB_G0293838	Haemolysin-III related			20	0.489333	DLA_03926	DFA_11472	PPL_07285	ORTHOMCL3616(4 genes,4 taxa):	A
DDB_G0268498	DDB_G0268498				16	0.604667	DLA_01285	DFA_06214	PPL_01970	ORTHOMCL3618(4 genes,4 taxa):	A
DDB_G0271676	DDB_G0271676	SH3 domain			20	0.625	DLA_02826	DFA_04481	PPL_08073	ORTHOMCL3682(4 genes,4 taxa):	A
DDB_G0295849	DDB_G0295849	Rhomboid family			16	0.595333	DLA_01900	DFA_12296	PPL_12480	ORTHOMCL3700(4 genes,4 taxa):	A
DDB_G0286241	aifD	Pyridine nucleotide-disulphide oxidoreductase			20	0.734333	DLA_00951	DFA_10601	PPL_01304	ORTHOMCL3737(4 genes,4 taxa):	A
DDB_G0269326	zntD	ZIP Zinc transporter			16	0.450333	DLA_02590	DFA_04497	PPL_04385	ORTHOMCL3744(4 genes,4 taxa):	A
DDB_G0269636	DDB_G0269636	Cytoskeletal-regulatory complex EF hand			16	0.480333	DLA_10009	DFA_07963	PPL_08315	ORTHOMCL3840(4 genes,4 taxa):	A
DDB_G0295707	gtaP	GATA zinc finger			16	0.408	DLA_03204	DFA_03213	PPL_07379	ORTHOMCL3879(4 genes,4 taxa):	A
DDB_G0282311	DDB_G0282311	Sugar (and other) transporter			20	0.572	DLA_00208	DFA_01068	PPL_00669	ORTHOMCL3893(4 genes,4 taxa):	A
DDB_G0276037	DDB_G0276037	Alcohol dehydrogenase GroES-like domain			20	0.372333	DLA_05382	DFA_03412	PPL_00383	ORTHOMCL3894(4 genes,4 taxa):	A
DDB_G0291065	DDB_G0291065	IPT/TIG domain			16	0.255333	DLA_09649	DFA_06443	PPL_08856	ORTHOMCL39(31 genes,4 taxa):	A
DDB_G0268368	mybAA	Myb-like DNA-binding domain			16	0.477667	DLA_06760	DFA_07649	PPL_07750	ORTHOMCL3909(4 genes,4 taxa):	A
DDB_G0277201	DDB_G0277201	Chitin binding domain			4	0.486333	DLA_09186	DFA_04803	PPL_04587	ORTHOMCL391(8 genes,4 taxa):	A
DDB_G0274495	DDB_G0274495				20	0.510333	DLA_00987	DFA_05592	PPL_07807	ORTHOMCL392(8 genes,4 taxa):	A
DDB_G0281155	DDB_G0281155	Sugar (and other) transporter			16	0.573667	DLA_02414	DFA_06558	PPL_03303	ORTHOMCL3940(4 genes,4 taxa):	A
DDB_G0267902	DDB_G0267902	Ubiquitin-2 like Rad60 SUMO-like			20	0.333	DLA_01270	DFA_05895	0	ORTHOMCL398(8 genes,3 taxa):	A
DDB_G0290575	DDB_G0290575	LIM domain	V10519	wild type	16	0.601	DLA_05394	DFA_00367	PPL_00256	ORTHOMCL3990(4 genes,4 taxa):	A
DDB_G0283629	DDB_G0283629	Cation efflux family			20	0.554	DLA_07706	DFA_10459	PPL_11463	ORTHOMCL3996(4 genes,4 taxa):	A
DDB_G0280277	DDB_G0280277	Carbohydrate binding domain CBM49			20	0.541667	0	DFA_06734	PPL_13210	ORTHOMCL40(31 genes,4 taxa):	A	shared_A+B+C
DDB_G0294473	staA	Carbohydrate binding domain CBM49			20	0.546667	DLA_02532	DFA_06690	PPL_05659	ORTHOMCL40(31 genes,4 taxa):	A	shared_A+B+C
DDB_G0291370	DDB_G0291370	Phosphatidylinositol 3- and 4-kinase			20	0.507333	DLA_06514	DFA_09107	PPL_02965	ORTHOMCL4026(4 genes,4 taxa):	A
DDB_G0285299	DDB_G0285299	Permease family			20	0.622667	DLA_01919	DFA_01488	PPL_13517	ORTHOMCL403(8 genes,4 taxa):	A
DDB_G0290365	ctdspl2	NLI interacting factor-like phosphatase			16	0.461	DLA_11663	DFA_05325	PPL_03349	ORTHOMCL4054(4 genes,4 taxa):	A
DDB_G0277037	pgs1	PLD-like domain			16	0.624667	DLA_04632	DFA_08045	PPL_04957	ORTHOMCL4089(4 genes,4 taxa):	A
DDB_G0275535	DDB_G0275535	E1-E2 ATPase			8	0.702333	DLA_09695	DFA_03119	PPL_12998	ORTHOMCL41(30 genes,4 taxa):	A	shared_A+B
DDB_G0276375	DDB_G0276375	E1-E2 ATPase			16	0.368667	DLA_00470	DFA_08715	PPL_05062	ORTHOMCL41(30 genes,4 taxa):	A	shared_A+B
DDB_G0286891	DDB_G0286891	haloacid dehalogenase-like hydrolase			16	0.466667	DLA_08790	DFA_10186	PPL_07346	ORTHOMCL41(30 genes,4 taxa):	A	shared_A+B
DDB_G0274221	colB	Cna protein B-type domain			16	0.36	DLA_05492	DFA_04106	PPL_03141	ORTHOMCL4104(4 genes,4 taxa):	A
DDB_G0282667	DDB_G0282667	Kelch motif			20	0.492	DLA_01614	DFA_07007	PPL_11221	ORTHOMCL4105(4 genes,4 taxa):	A
DDB_G0276013	DDB_G0276013	Ankyrin repeat			16	0.640333	DLA_11138	DFA_08979	PPL_02681	ORTHOMCL4108(4 genes,4 taxa):	A
DDB_G0272498	osbD	Oxysterol-binding protein			16	0.609333	DLA_07690	DFA_00398	PPL_06691	ORTHOMCL4130(4 genes,4 taxa):	A
DDB_G0284353	osbI	Oxysterol-binding protein			16	0.569667	DLA_04173	DFA_11650	PPL_01001	ORTHOMCL4132(4 genes,4 taxa):	A
DDB_G0276427	osbF	Oxysterol-binding protein			16	0.661333	DLA_10833	DFA_00213	PPL_00496	ORTHOMCL4136(4 genes,4 taxa):	A
DDB_G0290983	DDB_G0290983	Ankyrin repeats (3 copies)			16	0.322333	DLA_03449	DFA_04165	PPL_03376	ORTHOMCL4145(4 genes,4 taxa):	A
DDB_G0290127	DDB_G0290127	WD domain, G-beta repeat			16	0.315	DLA_02813	DFA_03966	PPL_02235	ORTHOMCL4146(4 genes,4 taxa):	A
DDB_G0285245	DDB_G0285245				16	0.568667	DLA_06510	DFA_00127	PPL_10270	ORTHOMCL4164(4 genes,4 taxa):	A
DDB_G0279267	hdaD	Histone deacetylase domain			4	0.386	DLA_01201	DFA_05145	PPL_02958	ORTHOMCL4184(4 genes,4 taxa):	A
DDB_G0293650	fahd2	Fumarylacetoacetate (FAA) hydrolase family			16	0.592	DLA_03108	DFA_10207	PPL_11003	ORTHOMCL4254(4 genes,4 taxa):	A
DDB_G0269896	kcnma1	Calcium-activated BK potassium channel alpha subunit	V10431	wild type | aberrant culmination | aberrant slug migration	20	0.453667	DLA_11417	DFA_05869	PPL_05215	ORTHOMCL4279(4 genes,4 taxa):	A
DDB_G0290161	miox	Family of unknown function (DUF706)			16	0.697333	DLA_07440	DFA_12614	PPL_08148	ORTHOMCL4293(4 genes,4 taxa):	A
DDB_G0291906	DDB_G0291906	DENN (AEX-3) domain			16	0.448333	DLA_02982	DFA_01978	PPL_05232	ORTHOMCL4305(4 genes,4 taxa):	A
DDB_G0280221	DDB_G0280221	C2 domain			16	0.521667	DLA_10690	DFA_11408	PPL_00323	ORTHOMCL4306(4 genes,4 taxa):	A
DDB_G0277967	DDB_G0277967	Rab-GTPase-TBC domain			4	0.467333	DLA_07710	DFA_10673	PPL_07771	ORTHOMCL4311(4 genes,4 taxa):	A
DDB_G0287379	DDB_G0287379	Ankyrin repeat			16	0.523	DLA_08327	DFA_11233	PPL_05278	ORTHOMCL4314(4 genes,4 taxa):	A
DDB_G0279511	DDB_G0279511	Rab-GTPase-TBC domain			16	0.499667	DLA_00606	DFA_08350	PPL_05283	ORTHOMCL4316(4 genes,4 taxa):	A
DDB_G0278181	DDB_G0278181	Ankyrin repeat			16	0.535667	DLA_09290	DFA_00823	PPL_00919	ORTHOMCL4318(4 genes,4 taxa):	A
DDB_G0269132	ecmB	Dictyostelium (slime mold) repeat	ecmB-	wild type	16	0.516333	DLA_00034	0	PPL_07586	ORTHOMCL437(8 genes,4 taxa):	A	shared_A+B+C
DDB_G0275169	DDB_G0275169	Calcium-activated BK potassium channel alpha subunit			16	0.599	DLA_04668	DFA_10012	PPL_10752	ORTHOMCL440(8 genes,4 taxa):	A	family
DDB_G0282291	potA	Calcium-activated BK potassium channel alpha subunit	V10220	wild type	20	0.778	DLA_00454	DFA_08907	PPL_07412	ORTHOMCL440(8 genes,4 taxa):	A	family
DDB_G0287505	talB	Villin headpiece domain	talB-	decreased slug migration | decreased cell motility | development arrests at tipped mound stage | increased protein level	20	0.712	DLA_06144	DFA_09332	PPL_08757	ORTHOMCL442(8 genes,4 taxa):	A
DDB_G0268886	vps13E	N-terminal region of Chorein, a TM vesicle-mediated sorter	V31111	aberrant streaming | wild type | aberrant culmination | aberrant cAMP wave formation	20	0.505	DLA_02752	DFA_04242	PPL_04376	ORTHOMCL4425(4 genes,4 taxa):	A
DDB_G0290853	stlB	Chalcone and stilbene synthases, C-terminal domain	stlB-	abolished DIF production | abolished prestalk B cell differentiation | decreased prestalk 0 cell differentiation | abolished lower cup formation | abolished outer basal disc formation | decreased prestalk cell differentiation | aberrant fruiting body morphology	20	0.514667	DLA_07519	DFA_09640	PPL_00289	ORTHOMCL4450(4 genes,4 taxa):	A
DDB_G0287569	agl	Amylo-alpha-1,6-glucosidase			4	0.542333	DLA_00317	DFA_01273	PPL_01536	ORTHOMCL4474(4 genes,4 taxa):	A
DDB_G0276261	mcfV	Mitochondrial carrier protein			16	0.484333	DLA_05144	DFA_05328	PPL_11124	ORTHOMCL4477(4 genes,4 taxa):	A
DDB_G0284617	DDB_G0284617	RimK-like ATP-grasp domain			16	0.553	DLA_10443	DFA_01506	PPL_10371	ORTHOMCL4558(4 genes,4 taxa):	A
DDB_G0268012	DDB_G0268012	Response regulator receiver domain	DDB_G0268012-	wild type	20	0.382333	DLA_09622	DFA_06885	PPL_10608	ORTHOMCL4592(4 genes,4 taxa):	A
DDB_G0291021	gacD	RhoGAP domain			16	0.464333	DLA_09228	DFA_01362	PPL_02007	ORTHOMCL4599(4 genes,4 taxa):	A
DDB_G0279545	DDB_G0279545	short chain dehydrogenase			20	0.4325	DLA_06774	DFA_08543	PPL_01409	ORTHOMCL46(29 genes,4 taxa):	A
DDB_G0283983	hfnA	HECT-domain (ubiquitin-transferase)			16	0.468	DLA_08545	DFA_11749	PPL_10139	ORTHOMCL4611(4 genes,4 taxa):	A
DDB_G0280093	gacGG	RhoGAP domain			16	0.610667	DLA_07443	DFA_10820	PPL_09632	ORTHOMCL4613(4 genes,4 taxa):	A
DDB_G0274243	gacF	RhoGAP domain			16	0.305333	DLA_05484	DFA_05865	PPL_11811	ORTHOMCL4616(4 genes,4 taxa):	A
DDB_G0272080	gacHH	RhoGAP domain			20	0.530667	DLA_06304	DFA_11072	PPL_07058	ORTHOMCL4622(4 genes,4 taxa):	A
DDB_G0272925	gacU	RhoGAP domain			16	0.374	DLA_05022	DFA_09318	PPL_06299	ORTHOMCL4652(4 genes,4 taxa):	A
DDB_G0284177	DDB_G0284177	GTPase-activator protein for Ras-like GTPase	V31480	aberrant culmination	20	0.496667	DLA_04212	DFA_04598	PPL_05598	ORTHOMCL4663(4 genes,4 taxa):	A
DDB_G0276549	DDB_G0276549	Rap/ran-GAP			20	0.576333	DLA_03645	DFA_02765	PPL_10533	ORTHOMCL4680(4 genes,4 taxa):	A
DDB_G0282943	DDB_G0282943	Rap/ran-GAP	V31583	wild type	16	0.406333	DLA_00446	DFA_07948	PPL_07942	ORTHOMCL4681(4 genes,4 taxa):	A
DDB_G0271734	rapgap1	Rap/ran-GAP	rapgap1-	decreased positive regulation of Rap GTPase activity | increased basal F-actin level | increased cell-substrate adhesion | decreased cell motility | decreased myosin II assembly	16	0.489	DLA_06962	DFA_05744	PPL_05295	ORTHOMCL4684(4 genes,4 taxa):	A
DDB_G0283919	DDB_G0283919	Protein phosphatase 2C			16	0.718667	DLA_05376	DFA_03460	PPL_09238	ORTHOMCL4687(4 genes,4 taxa):	A
DDB_G0286695	DDB_G0286695	Putative GTPase activating protein for Arf			16	0.51	DLA_07786	DFA_09277	PPL_00949	ORTHOMCL4721(4 genes,4 taxa):	A
DDB_G0275843	DDB_G0275843	Putative GTPase activating protein for Arf			16	0.450667	DLA_05630	DFA_01002	PPL_00680	ORTHOMCL4722(4 genes,4 taxa):	A
DDB_G0291059	DDB_G0291059	KH domain			16	0.487333	DLA_02408	DFA_01372	PPL_03133	ORTHOMCL4730(4 genes,4 taxa):	A
DDB_G0287863	DDB_G0287863				4	0.296	DLA_07993	DFA_06203	PPL_08973	ORTHOMCL4735(4 genes,4 taxa):	A
DDB_G0292004	docC	F-box-like			4	0.347333	DLA_01013	DFA_11270	PPL_06369	ORTHOMCL4737(4 genes,4 taxa):	A
DDB_G0291568	dnaja1	DnaJ central domain			20	0.579333	DLA_02991	DFA_08293	PPL_05611	ORTHOMCL4747(4 genes,4 taxa):	A
DDB_G0291303	frmA	FERM central domain	frmA-	delayed aggregation | decreased cell motility | increased cell-substrate adhesion | decreased aggregate size | aberrant cell morphology	16	0.581333	DLA_09193	DFA_12094	PPL_07898	ORTHOMCL4792(4 genes,4 taxa):	A
DDB_G0270750	DDB_G0270750	Galactose oxidase, central domain			20	0.757	DLA_02890	DFA_11578	PPL_03552	ORTHOMCL4799(4 genes,4 taxa):	A
DDB_G0268354	gxcGG	RhoGEF domain			16	0.422333	DLA_01232	DFA_10604	PPL_02589	ORTHOMCL4808(4 genes,4 taxa):	A
DDB_G0290023	gxcL	RhoGEF domain			16	0.448333	DLA_04672	DFA_00407	PPL_11077	ORTHOMCL4816(4 genes,4 taxa):	A
DDB_G0293266	gxcY	RhoGEF domain			16	0.519667	DLA_00045	DFA_10908	PPL_11372	ORTHOMCL4817(4 genes,4 taxa):	A
DDB_G0293978	gxcJ	RhoGEF domain			16	0.422667	DLA_01348	DFA_09335	PPL_07359	ORTHOMCL4891(4 genes,4 taxa):	A
DDB_G0269206	abcG21	ABC-2 type transporter			20	0.609333	DLA_08153	DFA_06471	PPL_05238	ORTHOMCL49(28 genes,4 taxa):	A
DDB_G0282605	DDB_G0282605	Leucine Rich repeat			16	0.413667	DLA_05249	DFA_09768	PPL_00360	ORTHOMCL4902(4 genes,4 taxa):	A
DDB_G0285911	DDB_G0285911	LIM domain			16	0.313667	DLA_07795	DFA_07186	PPL_08449	ORTHOMCL4946(4 genes,4 taxa):	A
DDB_G0289051	DDB_G0289051				16	0.315	DLA_04616	DFA_01367	PPL_07250	ORTHOMCL495(7 genes,4 taxa):	A
DDB_G0274575	myoK	Myosin head (motor domain)	[act15]:7xHis:myoK:Ty1	aberrant cortical actin cytoskeleton stabilization | aberrant engulfment during phagocytosis | aberrant cell morphology	16	0.515	DLA_09819	DFA_11711	PPL_09898	ORTHOMCL50(28 genes,4 taxa):	A	family
DDB_G0289117	myoB	SH3 domain	myoB-	increased secretion of lysosomal enzyme	16	0.641	DLA_05393	DFA_02481	PPL_09085	ORTHOMCL50(28 genes,4 taxa):	A	family
DDB_G0291510	DDB_G0291510	Rap/ran-GAP			20	0.489	DLA_10065	DFA_11563	PPL_10296	ORTHOMCL5003(4 genes,4 taxa):	A
DDB_G0284345	cyp556A1	Cytochrome P450			20	0.405	DLA_07593	DFA_02932	PPL_00201	ORTHOMCL5009(4 genes,4 taxa):	A
DDB_G0290825	chlA	Tryptophan halogenase	V31853	aberrant aggregation | aberrant culmination | aberrant slug migration | aberrant cAMP wave formation	20	0.615333	DLA_06918	DFA_11777	PPL_00287	ORTHOMCL509(7 genes,4 taxa):	A
DDB_G0292096	DDB_G0292096	Carbohydrate binding domain CBM49			20	0.563	DLA_03059	DFA_07515	PPL_11771	ORTHOMCL511(7 genes,4 taxa):	A
DDB_G0271784	DDB_G0271784				16	0.458667	DLA_02824	DFA_04465	PPL_08069	ORTHOMCL5113(4 genes,4 taxa):	A
DDB_G0285939	ctnnA	Vinculin family	[RNAi]ctnnA	aberrant protein secretion | aberrant tip formation | aberrant Golgi localization | abolished stalk formation | aberrant centrosome localization | abolished culmination | abolished cell polarity | aberrant protein localization	4	0.681333	DLA_09559	DFA_00762	PPL_02955	ORTHOMCL5119(4 genes,4 taxa):	A
DDB_G0285703	hipA	ANTH domain	hipA-	aberrant spore morphology | decreased spore viability | aberrant spore coat morphology	16	0.709333	DLA_00429	DFA_10890	PPL_11331	ORTHOMCL5121(4 genes,4 taxa):	A
DDB_G0283837	DDB_G0283837	Cofilin/tropomyosin-type actin-binding protein			16	0.320667	DLA_08550	DFA_11751	PPL_10137	ORTHOMCL5140(4 genes,4 taxa):	A
DDB_G0291616	DDB_G0291616	SAM dependent carboxyl methyltransferase			16	0.29	DLA_00558	DFA_00934	PPL_08324	ORTHOMCL515(7 genes,4 taxa):	A	shared_A+B+C
DDB_G0292068	frpA	Calponin homology (CH) domain			16	0.463	DLA_02569	DFA_06651	PPL_07021	ORTHOMCL5165(4 genes,4 taxa):	A
DDB_G0289835	DDB_G0289835	Histidine phosphatase superfamily (branch 1)			16	0.571667	DLA_07324	DFA_01141	PPL_00633	ORTHOMCL5175(4 genes,4 taxa):	A
DDB_G0275731	iqgD	Calponin homology (CH) domain			16	0.599	DLA_11187	DFA_07026	PPL_06970	ORTHOMCL5183(4 genes,4 taxa):	A
DDB_G0271058	vilC	Gelsolin repeat			16	0.577667	DLA_07858	DFA_02121	PPL_09588	ORTHOMCL5206(4 genes,4 taxa):	A
DDB_G0291536	gnrB	Gelsolin repeat			16	0.437	DLA_02501	DFA_04039	PPL_01103	ORTHOMCL5211(4 genes,4 taxa):	A
DDB_G0291998	naglu	Alpha-N-acetylglucosaminidase (NAGLU) tim-barrel domain			16	0.514667	DLA_01931	DFA_09461	PPL_03307	ORTHOMCL523(7 genes,4 taxa):	A
DDB_G0290405	tpsC	Trehalose-phosphatase			16	0.472333	DLA_03797	DFA_05635	PPL_08786	ORTHOMCL5243(4 genes,4 taxa):	A
DDB_G0284975	tpsB	Glycosyltransferase family 20			4	0.623	DLA_01408	DFA_03039	PPL_09914	ORTHOMCL5244(4 genes,4 taxa):	A
DDB_G0287657	tpsA	Glycosyltransferase family 20	V30794	wild type	16	0.768333	DLA_08120	DFA_03630	PPL_03326	ORTHOMCL5246(4 genes,4 taxa):	A
DDB_G0286945	gtr3	Glycosyl transferase family 8			20	0.420667	DLA_03349	DFA_05378	PPL_01007	ORTHOMCL5249(4 genes,4 taxa):	A
DDB_G0284107	pgtC	Glycosyl transferases group 1			20	0.364	DLA_07282	DFA_01446	PPL_07650	ORTHOMCL5253(4 genes,4 taxa):	A
DDB_G0284567	gnt14	Glycosyl-transferase for dystroglycan	gnt14-	wild type	16	0.509	DLA_11424	DFA_08689	PPL_00087	ORTHOMCL5257(4 genes,4 taxa):	A
DDB_G0286889	fut10	Glycosyltransferase family 10 (fucosyltransferase)			16	0.478	DLA_04775	DFA_00102	PPL_05361	ORTHOMCL5259(4 genes,4 taxa):	A
DDB_G0279085	cycA	Cyclin, C-terminal domain			20	0.460333	DLA_09077	DFA_06660	PPL_06241	ORTHOMCL5273(4 genes,4 taxa):	A
DDB_G0279465	tgds	NAD dependent epimerase/dehydratase family			16	0.556667	DLA_07696	DFA_08321	PPL_12506	ORTHOMCL5287(4 genes,4 taxa):	A
DDB_G0291095	grlP	7 transmembrane sweet-taste receptor of 3 GCPR			4	0.401	DLA_04612	DFA_01378	PPL_02008	ORTHOMCL5291(4 genes,4 taxa):	A
DDB_G0282999	maoD	Flavin containing amine oxidoreductase			16	0.487	DLA_00301	DFA_02755	PPL_09237	ORTHOMCL5293(4 genes,4 taxa):	A
DDB_G0280491	DDB_G0280491	RWP-RK domain			16	0.49	DLA_09934	DFA_10503	PPL_04803	ORTHOMCL5299(4 genes,4 taxa):	A
DDB_G0284677	expl2	Rare lipoprotein A (RlpA)-like double-psi beta-barrel			20	0.58	DLA_04463	DFA_06677	PPL_04453	ORTHOMCL5320(4 genes,4 taxa):	A
DDB_G0268028	DDB_G0268028				16	0.490333	DLA_09599	DFA_02014	PPL_10693	ORTHOMCL5331(4 genes,4 taxa):	A
DDB_G0278495	alp	Alkaline phosphatase	alp-	wild type	16	0.461333	DLA_09294	DFA_00822	PPL_02881	ORTHOMCL5335(4 genes,4 taxa):	A
DDB_G0279591	glnA3	Glutamine synthetase, catalytic domain			16	0.781	DLA_08163	DFA_02886	PPL_02560	ORTHOMCL5343(4 genes,4 taxa):	A
DDB_G0279483	pldB	Phospholipase D Active site motif	[act15]:GFP:pldB	abolished aggregation	8	0.471667	DLA_05511	DFA_08480	PPL_07879	ORTHOMCL5363(4 genes,4 taxa):	A
DDB_G0291392	DDB_G0291392				16	0.355	DLA_08672	DFA_03552	PPL_09923	ORTHOMCL5407(4 genes,4 taxa):	A
DDB_G0293862	DDB_G0293862	Haloacid dehalogenase-like hydrolase			16	0.679333	DLA_06171	DFA_08608	PPL_11161	ORTHOMCL5414(4 genes,4 taxa):	A
DDB_G0285829	bxdc5	Brix domain			20	0.653	DLA_00942	DFA_05501	PPL_06222	ORTHOMCL547(7 genes,4 taxa):	A
DDB_G0268204	gnt9	Core-2/I-Branching enzyme			8	0.365667	DLA_01856	DFA_08183	PPL_06226	ORTHOMCL549(7 genes,4 taxa):	A
DDB_G0284747	msh5	MutS domain V	V10363	wild type	20	0.516667	DLA_07097	DFA_10656	PPL_02305	ORTHOMCL5498(4 genes,4 taxa):	A
DDB_G0278653	manD	Glycosyl hydrolases family 38 N-terminal domain			20	0.339	DLA_08021	DFA_07693	PPL_07190	ORTHOMCL550(7 genes,4 taxa):	A
DDB_G0292152	cdc7	Protein kinase domain			16	0.478333	DLA_02725	DFA_10988	PPL_02732	ORTHOMCL5503(4 genes,4 taxa):	A
DDB_G0282895	DDB_G0282895	Protein tyrosine kinase			16	0.459333	DLA_03673	DFA_03426	PPL_01938	ORTHOMCL5506(4 genes,4 taxa):	A
DDB_G0289763	forF	Diaphanous GTPase-binding Domain	[act15]:GFP:forF(1-1087)	decreased pinocytosis | decreased phagocytosis | decreased growth rate	16	0.577	DLA_06836	DFA_11177	PPL_01049	ORTHOMCL5512(4 genes,4 taxa):	A
DDB_G0269626	forE	Diaphanous GTPase-binding Domain			16	0.537667	DLA_11107	DFA_09074	PPL_03994	ORTHOMCL5514(4 genes,4 taxa):	A
DDB_G0271536	rcnA	Calcipressin			16	0.458	DLA_02682	DFA_02238	PPL_03776	ORTHOMCL5552(4 genes,4 taxa):	A
DDB_G0277723	lip5	Partial alpha/beta-hydrolase lipase region			16	0.827	DLA_10087	DFA_11463	PPL_06718	ORTHOMCL5662(4 genes,4 taxa):	A
DDB_G0280131	DDB_G0280131	Armadillo/beta-catenin-like repeat			16	0.415	DLA_06849	DFA_09885	PPL_05164	ORTHOMCL5673(4 genes,4 taxa):	A
DDB_G0278521	DDB_G0278521	Protein kinase domain			16	0.578	DLA_11513	DFA_13107	PPL_00820	ORTHOMCL5683(4 genes,4 taxa):	A
DDB_G0278477	sarB	ADP-ribosylation factor family			16	0.471	DLA_09319	DFA_09342	PPL_05855	ORTHOMCL5702(4 genes,4 taxa):	A
DDB_G0284045	dhkG	Histidine kinase-, DNA gyrase B-, and HSP90-like ATPase			20	0.552333	DLA_06826	DFA_00985	PPL_10049	ORTHOMCL571(7 genes,4 taxa):	A
DDB_G0277253	mscS	Mechanosensitive ion channel			20	0.517667	DLA_10137	DFA_03800	PPL_06938	ORTHOMCL5719(4 genes,4 taxa):	A
DDB_G0276919	pldG	Zinc dependent phospholipase C			20	0.477333	DLA_04796	DFA_04808	PPL_01550	ORTHOMCL5723(4 genes,4 taxa):	A
DDB_G0277413	mkcD	Protein kinase domain			16	0.542	DLA_01758	DFA_08719	PPL_02039	ORTHOMCL5724(4 genes,4 taxa):	A
DDB_G0283957	msh4	MutS domain V			20	0.404333	DLA_02319	DFA_06590	PPL_09984	ORTHOMCL5725(4 genes,4 taxa):	A
DDB_G0294376	fcpA	NLI interacting factor-like phosphatase	fcpA-	aberrant fruiting body morphology	16	0.687333	DLA_07935	DFA_09096	PPL_03053	ORTHOMCL5732(4 genes,4 taxa):	A
DDB_G0271806	rapgap3	Rap/ran-GAP			16	0.572333	DLA_02823	DFA_04466	PPL_08068	ORTHOMCL5739(4 genes,4 taxa):	A
DDB_G0289859	kxcA	IQ calmodulin-binding motif			16	0.601333	DLA_07265	DFA_09369	PPL_12715	ORTHOMCL5740(4 genes,4 taxa):	A
DDB_G0280461	DDB_G0280461	Protein kinase domain			16	0.542	DLA_06974	DFA_12837	PPL_00861	ORTHOMCL5742(4 genes,4 taxa):	A
DDB_G0271538	DDB_G0271538	Protein kinase domain			16	0.467667	DLA_04298	DFA_07606	PPL_00226	ORTHOMCL5752(4 genes,4 taxa):	A
DDB_G0289543	ndrD	Protein kinase domain			20	0.612	DLA_10723	DFA_11133	PPL_10482	ORTHOMCL5763(4 genes,4 taxa):	A
DDB_G0276657	npcB	Patched family			20	0.466333	DLA_02102	DFA_01952	PPL_01738	ORTHOMCL577(7 genes,4 taxa):	A
DDB_G0277165	DDB_G0277165	Protein kinase domain	V10535	aberrant streaming | aberrant cAMP wave formation	20	0.614333	DLA_02083	DFA_01899	PPL_04008	ORTHOMCL5790(4 genes,4 taxa):	A
DDB_G0289555	arkA	Ankyrin repeats (3 copies)	[arkA]:arkA:myc2	aberrant aggregation	16	0.475	DLA_06835	DFA_11248	PPL_01525	ORTHOMCL5791(4 genes,4 taxa):	A
DDB_G0267636	mybM	Myb-like DNA-binding domain			16	0.432667	DLA_06913	DFA_01019	PPL_00928	ORTHOMCL5845(4 genes,4 taxa):	A
DDB_G0284103	mybZ				20	0.352667	DLA_08517	DFA_11557	PPL_10169	ORTHOMCL5851(4 genes,4 taxa):	A
DDB_G0280473	hbx9	Homeobox KN domain			20	0.301333	DLA_09203	DFA_03577	PPL_11704	ORTHOMCL5869(4 genes,4 taxa):	A
DDB_G0281829	gtaJ	GATA zinc finger			20	0.447667	DLA_00608	DFA_01395	PPL_12985	ORTHOMCL5874(4 genes,4 taxa):	A
DDB_G0285139	gtaL	GATA zinc finger			16	0.36	DLA_08676	DFA_06104	PPL_12278	ORTHOMCL5879(4 genes,4 taxa):	A
DDB_G0282697	nfyA	CCAAT-binding transcription factor (CBF-B/NF-YA) subunit B			20	0.421333	DLA_01277	DFA_08375	PPL_07531	ORTHOMCL5897(4 genes,4 taxa):	A
DDB_G0291372	dimB	bZIP transcription factor	dimB-	decreased prestalk B cell differentiation | increased gene expression | aberrant chemotaxis to cAMP | aberrant gene expression | abolished response to DIF	16	0.711333	DLA_06480	DFA_09111	PPL_12610	ORTHOMCL5907(4 genes,4 taxa):	A
DDB_G0290485	dlrA	Leucine Rich repeat			4	0.518	DLA_07524	DFA_11820	PPL_05118	ORTHOMCL5918(4 genes,4 taxa):	A
DDB_G0293900	mybA	Myb-like DNA-binding domain			16	0.548	DLA_01330	DFA_08024	PPL_12522	ORTHOMCL5930(4 genes,4 taxa):	A
DDB_G0284469	gpaH	G-protein alpha subunit	[act15]:gpaH	wild type	16	0.813333	DLA_05675	DFA_07048	PPL_01234	ORTHOMCL5931(4 genes,4 taxa):	A
DDB_G0284009	ubcC	Ubiquitin-conjugating enzyme			16	0.726667	DLA_10767	DFA_09954	PPL_08824	ORTHOMCL5957(4 genes,4 taxa):	A
DDB_G0293442	DDB_G0293442				16	0.34	DLA_00148	DFA_13307	0	ORTHOMCL5958(4 genes,3 taxa):	A
DDB_G0275333	DDB_G0275333	Sin3 binding region of histone deacetylase complex subunit SAP30			16	0.459	DLA_00481	DFA_01839	PPL_12728	ORTHOMCL5991(4 genes,4 taxa):	A
DDB_G0290859	DDB_G0290859	Protein kinase domain			16	0.589	DLA_07677	DFA_03009	PPL_02070	ORTHOMCL5994(4 genes,4 taxa):	A
DDB_G0267730	dst2	Protein kinase domain			16	0.608333	DLA_01426	DFA_00389	PPL_05177	ORTHOMCL5998(4 genes,4 taxa):	A
DDB_G0269530	DDB_G0269530				20	0.626667	DLA_06020	DFA_07986	PPL_00998	ORTHOMCL60(25 genes,4 taxa):	A
DDB_G0289319	mybQ	Myb-like DNA-binding domain			20	0.489333	DLA_00419	DFA_09027	PPL_02974	ORTHOMCL6011(4 genes,4 taxa):	A
DDB_G0281895	mrkC	Protein kinase domain			16	0.539667	DLA_00442	DFA_07946	PPL_07944	ORTHOMCL6020(4 genes,4 taxa):	A
DDB_G0284489	pdkB	Protein kinase domain			20	0.582333	DLA_05328	DFA_05743	PPL_08841	ORTHOMCL6056(4 genes,4 taxa):	A
DDB_G0291978	xacA	RhoGAP domain			20	0.597	DLA_02697	DFA_10985	PPL_02734	ORTHOMCL6066(4 genes,4 taxa):	A
DDB_G0293198	kif10	Kinesin motor domain			4	0.372	DLA_07674	DFA_05674	PPL_05593	ORTHOMCL6093(4 genes,4 taxa):	A
DDB_G0282289	dhkD	Histidine kinase-, DNA gyrase B-, and HSP90-like ATPase			20	0.605	DLA_00028	DFA_01554	PPL_06547	ORTHOMCL6094(4 genes,4 taxa):	A
DDB_G0293532	dstC	SH2 domain	dstC-	aberrant response to cation stress | aberrant response to osmotic stress	20	0.777333	DLA_08376	DFA_08163	PPL_04170	ORTHOMCL6097(4 genes,4 taxa):	A
DDB_G0275445	mybB	Myb-like DNA-binding domain	mybB-	decreased cAMP-induced cGMP pulse | decreased gene expression | decreased activation of adenylate cyclase | abolished aggregation | decreased cAMP-induced cAMP pulse	20	0.629	DLA_11178	DFA_12033	PPL_07328	ORTHOMCL6107(4 genes,4 taxa):	A
DDB_G0280983	crlA	Slime mold cyclic AMP receptor	crlA-	increased aggregate size | delayed tip formation | decreased sorting to prestalk region | increased growth rate	20	0.671667	DLA_03472	DFA_00570	PPL_07940	ORTHOMCL6126(4 genes,4 taxa):	A
DDB_G0282381	gefC	RhoGEF domain	gefC-	wild type	16	0.544667	DLA_03672	DFA_11596	PPL_01950	ORTHOMCL6127(4 genes,4 taxa):	A
DDB_G0282145	ptpC	Protein-tyrosine phosphatase	[act15]:myc:ptpC	aberrant signal transduction during aggregation | aberrant response to hyperosmotic stress | aberrant protein localization	16	0.489	DLA_08873	DFA_12747	PPL_09534	ORTHOMCL6137(4 genes,4 taxa):	A
DDB_G0277887	dhkK	Histidine kinase-, DNA gyrase B-, and HSP90-like ATPase	[act15]:dhkK	precocious aggregation | development arrests at mound stage	20	0.637667	DLA_00758	DFA_10049	PPL_07312	ORTHOMCL6152(4 genes,4 taxa):	A
DDB_G0277879	ugpB	UTP--glucose-1-phosphate uridylyltransferase	ugpB-/DH1	decreased stalk length	16	0.869333	DLA_05089	DFA_07067	PPL_01174	ORTHOMCL6166(4 genes,4 taxa):	A
DDB_G0282293	rnpA	RNA recognition motif. (a.k.a. RRM, RBD, or RNP domain)	rnpA-	increased gene expression	16	0.385	DLA_09936	DFA_02842	PPL_11848	ORTHOMCL6193(4 genes,4 taxa):	A
DDB_G0291974	docA	SH3 domain	docA-	development arrests at mound stage	16	0.538	DLA_04055	DFA_00241	PPL_10763	ORTHOMCL6228(4 genes,4 taxa):	A
DDB_G0291251	limD	LIM domain			20	0.398333	DLA_03036	DFA_03656	PPL_10248	ORTHOMCL6244(4 genes,4 taxa):	A
DDB_G0288557	vilA	WD domain, G-beta repeat			16	0.595333	DLA_07997	DFA_08590	PPL_07900	ORTHOMCL6256(4 genes,4 taxa):	A
DDB_G0269180	rcdP	PH domain			4	0.465333	DLA_03361	DFA_01548	PPL_07365	ORTHOMCL6269(4 genes,4 taxa):	A
DDB_G0286127	roco8	Domain found in Dishevelled, Egl-10, and Pleckstrin (DEP)			20	0.529	DLA_05125	DFA_00686	PPL_04837	ORTHOMCL6279(4 genes,4 taxa):	A
DDB_G0289075	spiA	SCAMP family	spiA-	decreased spore viability	16	0.455	DLA_03531	DFA_02558	PPL_11727	ORTHOMCL6293(4 genes,4 taxa):	A
DDB_G0283345	comD	Major Facilitator Superfamily	V10165	aberrant aggregation | abolished slug migration | aberrant culmination | aberrant cAMP wave formation	20	0.568	DLA_06067	DFA_06465	PPL_09849	ORTHOMCL6299(4 genes,4 taxa):	A
DDB_G0284187	Dd5P2	Regulator of chromosome condensation (RCC1) repeat	Dd5P2-	wild type | increased basal F-actin level	20	0.475	DLA_03952	DFA_03503	PPL_02840	ORTHOMCL6311(4 genes,4 taxa):	A
DDB_G0285163	gacT	RhoGAP domain	V10260	aberrant culmination | aberrant slug migration | aberrant cAMP wave formation	16	0.430333	DLA_06357	DFA_02621	PPL_05513	ORTHOMCL6326(4 genes,4 taxa):	A
DDB_G0290901	gefK	RasGEF N-terminal motif	gefK-	wild type	16	0.583333	DLA_04808	DFA_00237	PPL_07337	ORTHOMCL6338(4 genes,4 taxa):	A
DDB_G0289665	gefQ	Domain found in Dishevelled, Egl-10, and Pleckstrin (DEP)	[act15]:GFP:gefQ(173-651,818-1298)	increased Ras guanyl-nucleotide exchange factor activity	20	0.548667	DLA_07493	DFA_11219	PPL_01055	ORTHOMCL6339(4 genes,4 taxa):	A
DDB_G0275441	gtpA	AIG1 family			20	0.766333	DLA_08493	DFA_05946	PPL_10659	ORTHOMCL6343(4 genes,4 taxa):	A
DDB_G0271868	gefS	RasGEF N-terminal motif	gefS-	wild type	20	0.590333	DLA_04854	DFA_00795	PPL_03728	ORTHOMCL6361(4 genes,4 taxa):	A
DDB_G0267376	acrA	Adenylate and Guanylate cyclase catalytic domain	V10225	aberrant culmination | aberrant slug migration | aberrant cAMP wave formation	20	0.594333	DLA_05956	DFA_10857	PPL_10642	ORTHOMCL6379(4 genes,4 taxa):	A
DDB_G0276333	tipB		V10116	aberrant aggregation | abolished slug migration | abolished culmination | aberrant cAMP wave formation	8	0.702667	DLA_09428	DFA_04538	PPL_02175	ORTHOMCL6384(4 genes,4 taxa):	A
DDB_G0289885	sigF				16	0.5	DLA_00012	DFA_06990	PPL_12385	ORTHOMCL6385(4 genes,4 taxa):	A
DDB_G0277275	poxA	Animal haem peroxidase			16	0.565	DLA_02997	DFA_05943	PPL_02037	ORTHOMCL6391(4 genes,4 taxa):	A
DDB_G0286185	gpaE	G-protein alpha subunit	[OE]:gpaE	precocious tip formation | precocious gene expression	16	0.754333	DLA_02095	DFA_01290	PPL_08401	ORTHOMCL6407(4 genes,4 taxa):	A
DDB_G0269112	celB	Carbohydrate binding domain CBM49			16	0.358667	DLA_04465	DFA_03137	PPL_05113	ORTHOMCL6464(4 genes,4 taxa):	A
DDB_G0268638	dstB	Dictyostelium STAT, coiled coil	dstB-	decreased gene expression | increased gene expression | decreased growth rate	20	0.608667	DLA_05660	DFA_04813	PPL_10816	ORTHOMCL6468(4 genes,4 taxa):	A
DDB_G0267422	tipC	N-terminal region of Chorein, a TM vesicle-mediated sorter	V10126	aberrant culmination | aberrant slug migration | aberrant cAMP wave formation	20	0.596	DLA_10589	DFA_05918	PPL_01973	ORTHOMCL6472(4 genes,4 taxa):	A
DDB_G0274109	paxB	LIM domain	[tre]:paxB	abolished sporulation | aberrant endocytosis | decreased cell-substrate adhesion | aberrant chemotaxis to folate | development arrests at mound stage | decreased cell motility | increased cell-cell adhesion	16	0.602667	DLA_09005	DFA_00624	PPL_02599	ORTHOMCL6498(4 genes,4 taxa):	A
DDB_G0274605	gefR	RasGEF N-terminal motif	gefR-	wild type	16	0.519	DLA_09127	DFA_04493	PPL_09966	ORTHOMCL6503(4 genes,4 taxa):	A
DDB_G0276371	gefL	Leucine Rich Repeat	V10435	abolished slug migration | aberrant culmination | aberrant slug migration | aberrant cAMP wave formation	16	0.695	DLA_09427	DFA_12119	PPL_02172	ORTHOMCL6504(4 genes,4 taxa):	A
DDB_G0274101	dokA	Histidine kinase-, DNA gyrase B-, and HSP90-like ATPase	dokA-	aberrant response to hyperosmotic stress | translucent sorus | decreased sporulation	20	0.508	DLA_03151	DFA_04275	PPL_04384	ORTHOMCL6507(4 genes,4 taxa):	A
DDB_G0292390	atg1	Domain of unknown function (DUF3543)	[act15]:atg1	wild type	20	0.523	DLA_11248	DFA_03609	PPL_00734	ORTHOMCL6516(4 genes,4 taxa):	A
DDB_G0276157	pkgA	Protein kinase C terminal domain			16	0.584	DLA_03938	DFA_04541	PPL_06199	ORTHOMCL6528(4 genes,4 taxa):	A
DDB_G0277223	dgkA	Phorbol esters/diacylglycerol binding domain (C1 domain)	[act15]:dgkA	development arrests at loose aggregate stage | decreased chemotaxis rate | decreased myosin II assembly	20	0.451667	DLA_09118	DFA_03807	PPL_04015	ORTHOMCL6555(4 genes,4 taxa):	A
DDB_G0291544	DDB_G0291544				20	0.448	DLA_03027	DFA_05390	PPL_13438	ORTHOMCL6568(4 genes,4 taxa):	A
DDB_G0272516	DDB_G0272516				16	0.289667	DLA_02336	DFA_05766	PPL_12116	ORTHOMCL6569(4 genes,4 taxa):	A
DDB_G0274155	DDB_G0274155	Tumour-associated protein			20	0.411	DLA_00263	DFA_07458	PPL_12320	ORTHOMCL6570(4 genes,4 taxa):	A
DDB_G0274509	DDB_G0274509	Lipase (class 3)			16	0.305	0	DFA_06504	PPL_07168	ORTHOMCL669(6 genes,3 taxa):	A	shared_A+C
DDB_G0285409	DDB_G0285409	Fusaric acid resistance protein-like			16	0.276	DLA_00169	DFA_05028	PPL_08625	ORTHOMCL675(6 genes,4 taxa):	A
DDB_G0287319	DDB_G0287319	Triose-phosphate Transporter family			8	0.599333	DLA_01897	DFA_13391	PPL_01215	ORTHOMCL687(6 genes,4 taxa):	A
DDB_G0274363	DDB_G0274363	Uncharacterised ACR, YagE family COG1723			20	0.320667	DLA_09716	0	PPL_02211	ORTHOMCL6964(3 genes,3 taxa):	A
DDB_G0275417	DDB_G0275417				20	0.314	0	DFA_11182	PPL_12741	ORTHOMCL6981(3 genes,3 taxa):	A
DDB_G0277601	DDB_G0277601				4	0.352	0	DFA_00987	PPL_06180	ORTHOMCL6987(3 genes,3 taxa):	A
DDB_G0276093	DDB_G0276093				20	0.315333	DLA_10147	DFA_03788	0	ORTHOMCL6995(3 genes,3 taxa):	A
DDB_G0281607	DDB_G0281607				16	0.3365	0	DFA_04711	PPL_06183	ORTHOMCL7023(3 genes,3 taxa):	A
DDB_G0283585	DDB_G0283585	Dictyostelium spore coat protein, N terminus			16	0.324667	DLA_01656	DFA_10066	0	ORTHOMCL7040(3 genes,3 taxa):	A
DDB_G0288303	DDB_G0288303				16	0.536	DLA_07957	DFA_05252	0	ORTHOMCL7047(3 genes,3 taxa):	A
DDB_G0272923	DDB_G0272923				4	0.46	#N/A	#N/A	#N/A	ORTHOMCL7051(3 genes,3 taxa):	A
DDB_G0270520	DDB_G0270520				16	0.3275	DLA_11543	0	PPL_10949	ORTHOMCL7057(3 genes,3 taxa):	A
DDB_G0282411	DDB_G0282411	MFS_1 like family			16	0.471667	0	DFA_06244	PPL_12993	ORTHOMCL7113(3 genes,3 taxa):	A
DDB_G0293068	DDB_G0293068				16	0.2	DLA_08405	DFA_08104	0	ORTHOMCL7123(3 genes,3 taxa):	A
DDB_G0280581	DDB_G0280581	WD domain, G-beta repeat	V31970	aberrant streaming | wild type | aberrant cAMP wave formation	16	0.288333	DLA_07046	0	PPL_03602	ORTHOMCL7137(3 genes,3 taxa):	A
DDB_G0283571	DDB_G0283571	cAMP-regulated phosphoprotein/endosulfine conserved region			20	0.437333	DLA_03354	0	PPL_06352	ORTHOMCL7157(3 genes,3 taxa):	A
DDB_G0278347	DDB_G0278347				16	0.529	DLA_11399	DFA_09732	0	ORTHOMCL7166(3 genes,3 taxa):	A
DDB_G0276147	DDB_G0276147				8	0.336333	DLA_08198	DFA_03813	0	ORTHOMCL7169(3 genes,3 taxa):	A
DDB_G0272965	DDB_G0272965				16	0.428333	DLA_01226	0	PPL_12864	ORTHOMCL7197(3 genes,3 taxa):	A
DDB_G0270212	DDB_G0270212	H-type lectin domain	V30296	wild type	16	0.388667	DLA_06112	DFA_05494	PPL_01142	ORTHOMCL72(23 genes,4 taxa):	A
DDB_G0284057	DDB_G0284057				20	0.345	DLA_10453	0	PPL_04387	ORTHOMCL7207(3 genes,3 taxa):	A
DDB_G0274623	cyp519A1	Cytochrome P450			20	0.418333	0	DFA_11159	PPL_02798	ORTHOMCL722(6 genes,3 taxa):	A
DDB_G0291694	DDB_G0291694	DDHD domain			20	0.385	0	DFA_10246	PPL_11693	ORTHOMCL7229(3 genes,3 taxa):	A
DDB_G0282283	cyp515B1	Cytochrome P450			20	0.385667	DLA_05108	DFA_10184	PPL_12999	ORTHOMCL723(6 genes,4 taxa):	A
DDB_G0290557	DDB_G0290557	Thiamine pyrophosphate enzyme, N-terminal TPP binding domain			16	0.4145	DLA_03135	DFA_12125	0	ORTHOMCL7232(3 genes,3 taxa):	A
DDB_G0269826	DDB_G0269826				20	0.386	DLA_03432	0	PPL_06098	ORTHOMCL7243(3 genes,3 taxa):	A
DDB_G0268052	DDB_G0268052				16	0.394	DLA_03297	0	PPL_01689	ORTHOMCL7247(3 genes,3 taxa):	A
DDB_G0267620	DDB_G0267620				16	0.33	DLA_07880	0	PPL_04172	ORTHOMCL7251(3 genes,3 taxa):	A
DDB_G0288345	DDB_G0288345	Ubiquitin-conjugating enzyme			16	0.537333	0	DFA_10815	PPL_05671	ORTHOMCL7253(3 genes,3 taxa):	A
DDB_G0277029	tmem56B	TLC domain			4	0.326667	DLA_08466	DFA_13166	PPL_05226	ORTHOMCL726(6 genes,4 taxa):	A
DDB_G0282935	DDB_G0282935				8	0.309	DLA_09583	DFA_05473	0	ORTHOMCL7268(3 genes,3 taxa):	A
DDB_G0286021	DDB_G0286021	Cathepsin propeptide inhibitor domain (I29)			16	0.399333	DLA_09352	DFA_00442	PPL_10052	ORTHOMCL728(6 genes,4 taxa):	A
DDB_G0280919	DDB_G0280919				16	0.5815	DLA_09204	DFA_02163	0	ORTHOMCL7287(3 genes,3 taxa):	A
DDB_G0268540	ugt2	Glycosyltransferase family 28 N-terminal domain			4	0.380333	DLA_01349	DFA_09337	PPL_07358	ORTHOMCL729(6 genes,4 taxa):	A
DDB_G0275687	abcG18	ABC-2 type transporter	abcG18-	decreased spore viability	16	0.615333	DLA_08270	DFA_03719	PPL_12586	ORTHOMCL73(23 genes,4 taxa):	A	shared_A+B+C
DDB_G0285517	DDB_G0285517				16	0.5135	DLA_08929	DFA_12852	0	ORTHOMCL7304(3 genes,3 taxa):	A
DDB_G0269558	gnt11	Core-2/I-Branching enzyme			8	0.376333	DLA_01845	DFA_01480	PPL_03117	ORTHOMCL733(6 genes,4 taxa):	A
DDB_G0276041	tmem184B	Organic solute transporter Ostalpha			16	0.417667	DLA_08251	DFA_02639	0	ORTHOMCL7334(3 genes,3 taxa):	A
DDB_G0275295	galE	NAD dependent epimerase/dehydratase family			8	0.736	DLA_07538	DFA_04704	PPL_06313	ORTHOMCL737(6 genes,4 taxa):	A
DDB_G0289229	adcF	Arrestin (or S-antigen), C-terminal domain			16	0.256333	DLA_11201	DFA_01402	0	ORTHOMCL7373(3 genes,3 taxa):	A
DDB_G0295689	DDB_G0295689				16	0.4945	DLA_10542	DFA_08884	0	ORTHOMCL7423(3 genes,3 taxa):	A
DDB_G0291902	DDB_G0291902	F-box-like			16	0.468333	DLA_09640	0	PPL_10102	ORTHOMCL7448(3 genes,3 taxa):	A
DDB_G0288371	DDB_G0288371	Golgi phosphoprotein 3 (GPP34)			16	0.3295	DLA_03099	DFA_10804	0	ORTHOMCL7475(3 genes,3 taxa):	A
DDB_G0268592	dlpA		dlpA-	aberrant cell separation during cytokinesis | aberrant cytokinesis | aberrant F-actin organization | increased cell size | decreased growth rate | increased F-actin depolymerization | aberrant protein localization	8	0.604667	DLA_08864	DFA_04887	PPL_03171	ORTHOMCL748(6 genes,4 taxa):	A
DDB_G0289119	pXi	Protein kinase domain			16	0.417	0	DFA_11593	PPL_00179	ORTHOMCL7530(3 genes,3 taxa):	A
DDB_G0282069	slrA	Leucine Rich Repeat			16	0.425667	DLA_07193	0	PPL_01182	ORTHOMCL7539(3 genes,3 taxa):	A
DDB_G0277439	cycD	Cyclin, C-terminal domain			4	0.369333	DLA_10847	DFA_03325	0	ORTHOMCL7554(3 genes,3 taxa):	A
DDB_G0272114	orfR1062	Domain of unknown function DUF221			16	0.523333	DLA_06620	DFA_04303	PPL_01493	ORTHOMCL756(6 genes,4 taxa):	A
DDB_G0291952	DDB_G0291952	Pro-kumamolisin, activation domain			16	0.567	DLA_04652	DFA_08263	0	ORTHOMCL7561(3 genes,3 taxa):	A
DDB_G0268854	gnt4	GNT-I family			4	0.377	DLA_02762	DFA_04258	0	ORTHOMCL7569(3 genes,3 taxa):	A
DDB_G0279831	DDB_G0279831	Protein kinase domain			16	0.324333	0	DFA_06096	PPL_08748	ORTHOMCL7610(3 genes,3 taxa):	A
DDB_G0286411	bzpN	bZIP transcription factor	[act15]:bzpN:GFP	decreased growth rate | abolished negative regulation of vegetative growth	20	0.411	DLA_10116	0	PPL_08378	ORTHOMCL7625(3 genes,3 taxa):	A
DDB_G0281379	DDB_G0281379				20	0.319	0	DFA_08648	PPL_01720	ORTHOMCL7634(3 genes,3 taxa):	A
DDB_G0280961	dhkA	Histidine kinase-, DNA gyrase B-, and HSP90-like ATPase	V10268	aberrant streaming | aberrant culmination | aberrant slug migration | aberrant cAMP wave formation	16	0.558	DLA_05115	0	PPL_06424	ORTHOMCL7648(3 genes,3 taxa):	A
DDB_G0271922	mcfI	Mitochondrial carrier protein			16	0.6435	DLA_00885	DFA_00731	0	ORTHOMCL7669(3 genes,3 taxa):	A
DDB_G0274099	cbpE	EF hand			4	0.276	DLA_08234	DFA_02523	PPL_03108	ORTHOMCL770(6 genes,4 taxa):	A
DDB_G0289871	DDB_G0289871				20	0.3555	DLA_00809	DFA_05437	PPL_03397	ORTHOMCL85(21 genes,4 taxa):	A
DDB_G0285183	DDB_G0285183				4	0.317333	DLA_04045	DFA_05163	PPL_07102	ORTHOMCL894(5 genes,4 taxa):	A
DDB_G0279383	DDB_G0279383				16	0.459	DLA_09174	DFA_04763	PPL_04632	ORTHOMCL896(5 genes,4 taxa):	A
DDB_G0269364	stlA	Chalcone and stilbene synthases, C-terminal domain	stlA-	aberrant cellular metabolic process | wild type | translucent sorus	20	0.384667	DLA_01224	DFA_09772	PPL_12969	ORTHOMCL9(94 genes,4 taxa):	A	shared_A+C
DDB_G0271520	pks5	KR domain			20	0.362	0	DFA_12595	PPL_02171	ORTHOMCL9(94 genes,4 taxa):	A	shared_A+C
DDB_G0271614	pks7	Beta-ketoacyl synthase, N-terminal domain			16	0.367	DLA_09615	DFA_06797	PPL_04220	ORTHOMCL9(94 genes,4 taxa):	A	shared_A+C
DDB_G0271662	pks10	Beta-ketoacyl synthase, N-terminal domain			16	0.354	DLA_01043	DFA_13112	PPL_10967	ORTHOMCL9(94 genes,4 taxa):	A	shared_A+C
DDB_G0282029	pks21	Beta-ketoacyl synthase, N-terminal domain			20	0.324333	0	DFA_01012	0	ORTHOMCL9(94 genes,4 taxa):	A	shared_A+C
DDB_G0287119	pks24	Acyl transferase domain			16	0.392333	DLA_00941	DFA_02353	PPL_13127	ORTHOMCL9(94 genes,4 taxa):	A	shared_A+C
DDB_G0290703	pks31	Alcohol dehydrogenase GroES-like domain			20	0.362333	DLA_09762	DFA_12319	PPL_08853	ORTHOMCL9(94 genes,4 taxa):	A	shared_A+C
DDB_G0290943	pks39	Acyl transferase domain			20	0.375667	0	DFA_02351	0	ORTHOMCL9(94 genes,4 taxa):	A	shared_A+C
DDB_G0291614	pks40	Alcohol dehydrogenase GroES-like domain			16	0.391333	DLA_00940	DFA_07700	PPL_13124	ORTHOMCL9(94 genes,4 taxa):	A	shared_A+C
DDB_G0291684	pks41	Polyketide synthase dehydratase			20	0.368333	0	DFA_13033	PPL_02802	ORTHOMCL9(94 genes,4 taxa):	A	shared_A+C
DDB_G0288779	DDB_G0288779	PHP domain			16	0.461667	DLA_07985	DFA_05824	PPL_10672	ORTHOMCL900(5 genes,4 taxa):	A
DDB_G0273077	DDB_G0273077	RING-variant domain			16	0.593333	DLA_01680	DFA_03048	PPL_04634	ORTHOMCL926(5 genes,4 taxa):	A
DDB_G0273419	DDB_G0273419	Peptidase family M1			4	0.393667	DLA_08802	DFA_05644	PPL_09897	ORTHOMCL930(5 genes,4 taxa):	A
DDB_G0272640	DDB_G0272640				4	0.291	DLA_10600	DFA_05988	PPL_01911	ORTHOMCL936(5 genes,4 taxa):	A
DDB_G0288221	DDB_G0288221	Papain family cysteine protease			16	0.403333	DLA_09351	DFA_00443	PPL_11401	ORTHOMCL939(5 genes,4 taxa):	A
DDB_G0270258	DDB_G0270258				4	0.299667	DLA_08757	DFA_02758	PPL_13143	ORTHOMCL955(5 genes,4 taxa):	A
DDB_G0267834	DDB_G0267834	Cobalamin-independent synthase, Catalytic domain			16	0.520333	DLA_00077	DFA_11096	PPL_05456	ORTHOMCL958(5 genes,4 taxa):	A
DDB_G0291354	DDB_G0291354	Lipase (class 3)			16	0.447333	DLA_09195	DFA_04525	PPL_13064	ORTHOMCL969(5 genes,4 taxa):	A
DDB_G0269594	DDB_G0269594	Protein of unknown function (DUF1212)			20	0.602333	DLA_09094	DFA_10979	PPL_04143	ORTHOMCL978(5 genes,4 taxa):	A
DDB_G0284579	DDB_G0284579				20	0.652333	DLA_01142	DFA_04236	PPL_00468	ORTHOMCL990(5 genes,4 taxa):	A
DDB_G0270688	mpl2	Dual specificity phosphatase, catalytic domain			4	0.435	DLA_04103	DFA_01249	PPL_06201	ORTHOMCL1073(5 genes,4 taxa):	A+C
DDB_G0280181	DDB_G0280181	Ras association (RalGDS/AF-6) domain			16	0.628667	DLA_10301	DFA_13048	PPL_08528	ORTHOMCL1153(5 genes,4 taxa):	A+C
DDB_G0286309	DDB_G0286309	Zinc-binding dehydrogenase			8	0.446	DLA_02987	DFA_04091	PPL_07440	ORTHOMCL1203(5 genes,4 taxa):	A+C
DDB_G0273195	DDB_G0273195	Major Facilitator Superfamily			4	0.46	DLA_08115	DFA_05995	PPL_08121	ORTHOMCL1212(5 genes,4 taxa):	A+C
DDB_G0292912	psiN	PA14 domain	V31255	aberrant streaming | wild type | aberrant culmination | aberrant cAMP wave formation	8	0.442	DLA_01170	DFA_00883	PPL_08459	ORTHOMCL1230(5 genes,4 taxa):	A+C	shared_A+C+B
DDB_G0272420	DDB_G0272420				8	0.319	DLA_00803	DFA_04706	PPL_02670	ORTHOMCL1234(5 genes,4 taxa):	A+C	shared_A+C
DDB_G0273479	nfyC-1	Histone-like transcription factor (CBF/NF-Y) and archaeal histone			8	0.378667	DLA_08805	DFA_10651	PPL_09869	ORTHOMCL1247(5 genes,4 taxa):	A+C
DDB_G0286351	DDB_G0286351		DG1062-	aberrant fruiting body morphology	16	0.556333	DLA_05575	DFA_06945	PPL_04431	ORTHOMCL1304(5 genes,4 taxa):	A+C
DDB_G0276939	pspB				8	0.522667	DLA_02085	DFA_09868	0	ORTHOMCL1323(5 genes,3 taxa):	A+C
DDB_G0274119	abcA5	ABC transporter	V10185	wild type | aberrant vegetative growth | aberrant culmination | aberrant cAMP wave formation	16	0.487333	DLA_09937	DFA_02928	PPL_05772	ORTHOMCL143(15 genes,4 taxa):	A+C	shared_A+C
DDB_G0291844	DDB_G0291844				4	0.58	DLA_04653	DFA_08265	PPL_00777	ORTHOMCL1483(4 genes,4 taxa):	A+C
DDB_G0271302	DDB_G0271302				16	0.423667	DLA_02660	DFA_07325	PPL_08745	ORTHOMCL1570(4 genes,4 taxa):	A+C
DDB_G0283575	DDB_G0283575	Glutathione S-transferase, N-terminal domain			8	0.2	DLA_00638	DFA_04599	PPL_00872	ORTHOMCL159(14 genes,4 taxa):	A+C
DDB_G0289473	DDB_G0289473	E1-E2 ATPase			16	0.608667	DLA_05853	DFA_09207	PPL_06017	ORTHOMCL184(13 genes,4 taxa):	A+C	shared_A+C
DDB_G0270722	DDB_G0270722	Eukaryotic aspartyl protease			20	0.390667	DLA_04879	DFA_12994	PPL_02456	ORTHOMCL1873(4 genes,4 taxa):	A+C
DDB_G0289655	abcG7	ABC-2 type transporter	abcG7-	decreased spore viability | delayed tip formation | decreased fruiting body size	16	0.420333	DLA_08318	DFA_09688	PPL_04168	ORTHOMCL188(13 genes,4 taxa):	A+C
DDB_G0282715	DDB_G0282715	Alpha amylase, catalytic domain			4	0.793	DLA_06005	DFA_00671	PPL_07017	ORTHOMCL2062(4 genes,4 taxa):	A+C
DDB_G0292828	DDB_G0292828	Peptidase M66			16	0.417	DLA_11514	DFA_04325	PPL_00911	ORTHOMCL209(12 genes,4 taxa):	A+C	shared_A+C
DDB_G0271828	DDB_G0271828				16	0.283333	DLA_00413	DFA_05976	PPL_06481	ORTHOMCL2123(4 genes,4 taxa):	A+C
DDB_G0277581	DDB_G0277581	Eukaryotic aspartyl protease			20	0.446333	DLA_11340	DFA_05914	PPL_12032	ORTHOMCL2336(4 genes,4 taxa):	A+C
DDB_G0277571	DDB_G0277571				8	0.381667	DLA_00111	DFA_03976	PPL_09862	ORTHOMCL2337(4 genes,4 taxa):	A+C
DDB_G0277469	DDB_G0277469				16	0.479333	DLA_04006	DFA_12604	PPL_06182	ORTHOMCL2340(4 genes,4 taxa):	A+C
DDB_G0274385	DDB_G0274385	Papain family cysteine protease			16	0.5	DLA_08453	DFA_03437	PPL_05546	ORTHOMCL2495(4 genes,4 taxa):	A+C
DDB_G0279643	DDB_G0279643	Glycosyl hydrolases family 16			16	0.335	DLA_01595	0	0	ORTHOMCL255(11 genes,4 taxa):	A+C	shared_A+B+C
DDB_G0289043	DDB_G0289043	IBR domain			16	0.360333	DLA_10317	DFA_04520	PPL_00524	ORTHOMCL2694(4 genes,4 taxa):	A+C
DDB_G0269886	DDB_G0269886				8	0.392	DLA_01149	DFA_05860	PPL_00325	ORTHOMCL2821(4 genes,4 taxa):	A+C
DDB_G0269618	DDB_G0269618	Cna protein B-type domain			4	0.3	0	DFA_05054	PPL_08701	ORTHOMCL2827(4 genes,3 taxa):	A+C
DDB_G0286485	DDB_G0286485	Cyclin			8	0.459333	DLA_04133	DFA_00074	PPL_07182	ORTHOMCL2889(4 genes,4 taxa):	A+C
DDB_G0286615	DDB_G0286615				16	0.594	DLA_05574	DFA_06935	PPL_04400	ORTHOMCL2924(4 genes,4 taxa):	A+C
DDB_G0278627	DDB_G0278627				16	0.544	DLA_05086	DFA_04989	PPL_01178	ORTHOMCL2979(4 genes,4 taxa):	A+C
DDB_G0276215	DDB_G0276215	Glycosyl hydrolases family 15			4	0.764667	DLA_10146	DFA_03787	PPL_06947	ORTHOMCL2988(4 genes,4 taxa):	A+C
DDB_G0290153	DDB_G0290153	Major Facilitator Superfamily			16	0.533667	DLA_07579	DFA_02500	PPL_08146	ORTHOMCL3062(4 genes,4 taxa):	A+C
DDB_G0270736	rasV	Ras family			16	0.553333	DLA_04077	DFA_05356	PPL_09018	ORTHOMCL348(9 genes,4 taxa):	A+C
DDB_G0290719	omt10	O-methyltransferase			20	0.426	DLA_07523	DFA_11819	PPL_05117	ORTHOMCL3708(4 genes,4 taxa):	A+C
DDB_G0284441	DDB_G0284441				8	0.343333	DLA_06770	DFA_06782	PPL_09396	ORTHOMCL3963(4 genes,4 taxa):	A+C
DDB_G0280245	ecmL	Carbohydrate binding domain CBM49			20	0.552667	DLA_03762	DFA_06727	PPL_05703	ORTHOMCL40(31 genes,4 taxa):	A+C	shared_A+B+C
DDB_G0294499	staB	Carbohydrate binding domain CBM49			20	0.541667	0	DFA_06827	0	ORTHOMCL40(31 genes,4 taxa):	A+C	shared_A+B+C
DDB_G0277325	DDB_G0277325				16	0.291333	DLA_04666	DFA_00924	PPL_10757	ORTHOMCL402(8 genes,4 taxa):	A+C
DDB_G0293638	DDB_G0293638	Carbohydrate binding domain CBM49			4	0.338	DLA_06941	DFA_09081	PPL_01549	ORTHOMCL404(8 genes,4 taxa):	A+C
DDB_G0292834	DDB_G0292834	WD domain, G-beta repeat			20	0.4	DLA_01599	DFA_12165	PPL_11523	ORTHOMCL4109(4 genes,4 taxa):	A+C
DDB_G0272386	DDB_G0272386	F-box-like			20	0.525	DLA_06041	DFA_11755	PPL_10161	ORTHOMCL4148(4 genes,4 taxa):	A+C
DDB_G0269914	tpp1	Pro-kumamolisin, activation domain			4	0.633333	DLA_02863	DFA_10992	PPL_03154	ORTHOMCL4384(4 genes,4 taxa):	A+C
DDB_G0291123	glpD	Carbohydrate phosphorylase	V30292	wild type	4	0.606	DLA_10852	DFA_09144	PPL_01167	ORTHOMCL444(8 genes,4 taxa):	A+C
DDB_G0275195	DDB_G0275195				16	0.216667	DLA_04799	DFA_00124	PPL_01239	ORTHOMCL45(29 genes,4 taxa):	A+C
DDB_G0279617	DDB_G0279617				20	0.460333	DLA_01635	DFA_11715	PPL_09112	ORTHOMCL496(7 genes,4 taxa):	A+C
DDB_G0281993	DDB_G0281993				16	0.426667	DLA_11217	0	PPL_07537	ORTHOMCL499(7 genes,4 taxa):	A+C	shared_A+B+C
DDB_G0292168	cyp516A1	Cytochrome P450			16	0.504667	DLA_04321	DFA_12091	PPL_02204	ORTHOMCL5035(4 genes,4 taxa):	A+C
DDB_G0286821	DDB_G0286821	IucA / IucC family			4	0.383	0	DFA_12327	PPL_11285	ORTHOMCL507(7 genes,3 taxa):	A+C
DDB_G0282179	DDB_G0282179	ML domain			4	0.516	DLA_05581	DFA_08524	PPL_00435	ORTHOMCL513(7 genes,4 taxa):	A+C
DDB_G0270582	DDB_G0270582	Peptidase family M20/M25/M40			16	0.447	DLA_01725	DFA_06001	PPL_00321	ORTHOMCL514(7 genes,4 taxa):	A+C
DDB_G0289861	DDB_G0289861				20	0.353333	DLA_07266	DFA_01133	PPL_00646	ORTHOMCL5177(4 genes,4 taxa):	A+C
DDB_G0271994	DDB_G0271994				16	0.318	0	DFA_07980	PPL_01634	ORTHOMCL520(7 genes,3 taxa):	A+C
DDB_G0290079	pgtB	Protein of unknown function (DUF563)			8	0.588667	DLA_01828	DFA_05685	PPL_02303	ORTHOMCL5254(4 genes,4 taxa):	A+C
DDB_G0291378	forJ	FHA domain			8	0.397	DLA_06395	DFA_03037	PPL_09916	ORTHOMCL5315(4 genes,4 taxa):	A+C
DDB_G0278953	DDB_G0278953	CBS domain			8	0.582333	DLA_09102	DFA_08269	PPL_02165	ORTHOMCL5325(4 genes,4 taxa):	A+C
DDB_G0291352	psenA	Presenilin	psenA-	aberrant culmination | decreased prespore cell differentiation	16	0.422667	DLA_06295	DFA_00454	PPL_13065	ORTHOMCL5394(4 genes,4 taxa):	A+C
DDB_G0275253	DDB_G0275253				20	0.3415	DLA_08079	0	PPL_00329	ORTHOMCL555(7 genes,3 taxa):	A+C	shared_A+C
DDB_G0276343	gpaK	G-protein alpha subunit			16	0.387	DLA_10434	DFA_06738	PPL_05920	ORTHOMCL5629(4 genes,4 taxa):	A+C
DDB_G0269872	tspB	Tetraspanin family			4	0.479667	DLA_08628	DFA_00170	PPL_13132	ORTHOMCL569(7 genes,4 taxa):	A+C
DDB_G0277309	cnrJ	Right handed beta helix region			16	0.429667	DLA_06247	DFA_03071	PPL_01799	ORTHOMCL5735(4 genes,4 taxa):	A+C
DDB_G0271372	DDB_G0271372	Zinc finger, C3HC4 type (RING finger)			4	0.371667	DLA_08699	DFA_11983	PPL_09669	ORTHOMCL5803(4 genes,4 taxa):	A+C
DDB_G0288975	hbx13				20	0.405333	DLA_07946	DFA_10266	PPL_10259	ORTHOMCL5864(4 genes,4 taxa):	A+C
DDB_G0278731	pgtD	IPT/TIG domain			8	0.421333	DLA_11095	DFA_01467	PPL_09583	ORTHOMCL5932(4 genes,4 taxa):	A+C
DDB_G0281563	mybC	Myb-like DNA-binding domain	mybC-	decreased SDF production | decreased gene expression | abolished culmination	16	0.686667	DLA_03709	DFA_02739	PPL_10947	ORTHOMCL6204(4 genes,4 taxa):	A+C
DDB_G0289395	crlB	0	crlB-	wild type	16	0.460333	DLA_11729	DFA_08662	PPL_06823	ORTHOMCL6323(4 genes,4 taxa):	A+C
DDB_G0267378	aqpA	Major intrinsic protein	aqpA-	decreased spore viability	16	0.666	DLA_08145	DFA_01327	PPL_10688	ORTHOMCL6389(4 genes,4 taxa):	A+C
DDB_G0288877	aarA	F-box domain	aarA-	aberrant tip formation | aberrant establishment and/or maintenance of cell polarity | aberrant stalk formation | aberrant Golgi localization | aberrant centrosome localization | decreased sporulation | aberrant fruiting body morphology	16	0.646667	DLA_07954	DFA_10269	PPL_10261	ORTHOMCL6457(4 genes,4 taxa):	A+C
DDB_G0293182	expl8				16	0.329333	DLA_03334	DFA_05305	PPL_12672	ORTHOMCL693(6 genes,4 taxa):	A+C	shared_A+C
DDB_G0279455	DDB_G0279455				16	0.392	DLA_02068	DFA_12025	0	ORTHOMCL6978(3 genes,3 taxa):	A+C
DDB_G0275423	DDB_G0275423				16	0.400667	DLA_05847	DFA_03407	0	ORTHOMCL6990(3 genes,3 taxa):	A+C
DDB_G0283161	DDB_G0283161	Profilin			16	0.461	DLA_04274	0	PPL_03678	ORTHOMCL7018(3 genes,3 taxa):	A+C
DDB_G0268286	DDB_G0268286				16	0.4415	DLA_04316	0	PPL_06932	ORTHOMCL7055(3 genes,3 taxa):	A+C
DDB_G0278927	DDB_G0278927				16	0.347	0	DFA_00792	PPL_04827	ORTHOMCL7140(3 genes,3 taxa):	A+C
DDB_G0284287	DDB_G0284287				8	0.401667	DLA_02210	DFA_13311	0	ORTHOMCL7153(3 genes,3 taxa):	A+C
DDB_G0272464	DDB_G0272464				20	0.475	DLA_11694	DFA_10212	0	ORTHOMCL7176(3 genes,3 taxa):	A+C
DDB_G0290695	DDB_G0290695				20	0.4965	0	DFA_11817	PPL_05116	ORTHOMCL7231(3 genes,3 taxa):	A+C
DDB_G0268076	DDB_G0268076				16	0.336333	DLA_06718	DFA_09676	0	ORTHOMCL7246(3 genes,3 taxa):	A+C
DDB_G0280911	DDB_G0280911				16	0.271	DLA_09843	0	PPL_09327	ORTHOMCL7264(3 genes,3 taxa):	A+C
DDB_G0281443	DDB_G0281443	Fatty acid hydroxylase superfamily			16	0.521	DLA_09264	0	PPL_05917	ORTHOMCL7272(3 genes,3 taxa):	A+C
DDB_G0281389	abcG6	CDR ABC transporter	abcG6-	decreased spore viability	8	0.542333	DLA_08271	DFA_03718	PPL_03569	ORTHOMCL73(23 genes,4 taxa):	A+C	shared_A+B+C
DDB_G0272014	DDB_G0272014	Aminotransferase class I and II			20	0.3845	DLA_06477	0	PPL_00573	ORTHOMCL7300(3 genes,3 taxa):	A+C
DDB_G0291476	DDB_G0291476	Alpha/beta hydrolase family			8	0.404	DLA_10430	DFA_06448	PPL_06803	ORTHOMCL736(6 genes,4 taxa):	A+C
DDB_G0272146	DDB_G0272146				20	0.297	DLA_01611	0	PPL_05670	ORTHOMCL738(6 genes,3 taxa):	A+C	shared_A+C
DDB_G0268010	DDB_G0268010				20	0.436	0	DFA_06884	PPL_10559	ORTHOMCL7425(3 genes,3 taxa):	A+C
DDB_G0284983	colD				4	0.386	0	DFA_05296	PPL_12631	ORTHOMCL7446(3 genes,3 taxa):	A+C
DDB_G0286025	DDB_G0286025	Cellulase (glycosyl hydrolase family 5)			16	0.543667	DLA_06289	DFA_04566	PPL_03072	ORTHOMCL747(6 genes,4 taxa):	A+C	shared_A+B+C
DDB_G0282811	gtaK	GATA zinc finger			4	0.396	DLA_03988	0	PPL_12431	ORTHOMCL7527(3 genes,3 taxa):	A+C
DDB_G0278881	DDB_G0278881				16	0.348667	DLA_09103	0	PPL_10015	ORTHOMCL7532(3 genes,3 taxa):	A+C
DDB_G0290291	DDB_G0290291	MAPEG family			8	0.458	DLA_08720	DFA_07077	0	ORTHOMCL7564(3 genes,3 taxa):	A+C
DDB_G0267898	DDB_G0267898	Human growth factor-like EGF			16	0.314333	0	DFA_09509	PPL_01724	ORTHOMCL7575(3 genes,3 taxa):	A+C
DDB_G0289069	arrD	ADP-ribosylation factor family			16	0.6565	DLA_03525	DFA_05555	0	ORTHOMCL7607(3 genes,3 taxa):	A+C
DDB_G0291348	DDB_G0291348	Fungal Zn(2)-Cys(6) binuclear cluster domain			20	0.304667	DLA_06293	0	PPL_03802	ORTHOMCL7617(3 genes,3 taxa):	A+C
DDB_G0269128	DDB_G0269128		DG1110-	aberrant fruiting body morphology	16	0.415	DLA_04479	0	PPL_06968	ORTHOMCL7665(3 genes,3 taxa):	A+C
DDB_G0270878	DDB_G0270878	Alpha/beta hydrolase family			16	0.355667	0	DFA_00622	PPL_02620	ORTHOMCL88(20 genes,4 taxa):	A+C	family
DDB_G0276297	DDB_G0276297	Alpha/beta hydrolase family			16	0.357333	DLA_11146	DFA_10617	PPL_03420	ORTHOMCL88(20 genes,4 taxa):	A+C	family
DDB_G0287095	pks25	Alcohol dehydrogenase GroES-like domain			16	0.348	DLA_00771	DFA_13036	PPL_13114	ORTHOMCL9(94 genes,4 taxa):	A+C	shared_A+C
DDB_G0290937	pks38	Alcohol dehydrogenase GroES-like domain			16	0.354667	DLA_09614	DFA_12224	PPL_04466	ORTHOMCL9(94 genes,4 taxa):	A+C	shared_A+C
DDB_G0285941	DDB_G0285941	Rhodopsin-like GPCR transmembrane domain			4	0.336333	DLA_10028	DFA_13110	PPL_12829	ORTHOMCL942(5 genes,4 taxa):	A+C	shared_A+C
DDB_G0286129	DDB_G0286129	WD domain, G-beta repeat			4	0.628	DLA_11664	DFA_09674	PPL_02372	ORTHOMCL1017(5 genes,4 taxa):	A+B
DDB_G0284295	iliG	Glycosyl hydrolase family 9			16	0.684333	DLA_05531	DFA_06105	PPL_06066	ORTHOMCL105(18 genes,4 taxa):	A+B	shared_A+B
DDB_G0289423	DDB_G0289423	SPX domain			16	0.494	DLA_09926	DFA_08154	PPL_10526	ORTHOMCL1059(5 genes,4 taxa):	A+B
DDB_G0286387	DDB_G0286387	MATH domain			20	0.616667	DLA_10114	DFA_11647	PPL_00126	ORTHOMCL1085(5 genes,4 taxa):	A+B
DDB_G0281735	DDB_G0281735		DDB_G0281735-	wild type	16	0.454667	DLA_05246	DFA_11309	PPL_00373	ORTHOMCL1193(5 genes,4 taxa):	A+B
DDB_G0288307	cnrM	BTB/POZ domain			16	0.398333	DLA_06604	DFA_05248	PPL_11061	ORTHOMCL1238(5 genes,4 taxa):	A+B
DDB_G0283453	dgcA	GGDEF domain	dgcA-	development arrests at slug stage | abolished stalk cell differentiation	16	0.452333	DLA_01150	DFA_04367	PPL_07541	ORTHOMCL124(16 genes,4 taxa):	A+B
DDB_G0278581	psiF	Dictyostelium (slime mold) repeat	V31916	wild type | aberrant vegetative growth | aberrant culmination | aberrant cAMP wave formation	20	0.389333	DLA_09959	DFA_05238	PPL_02237	ORTHOMCL1263(5 genes,4 taxa):	A+B
DDB_G0286413	DDB_G0286413	Methyltransferase domain			16	0.676667	DLA_05142	DFA_03645	PPL_11855	ORTHOMCL1704(4 genes,4 taxa):	A+B
DDB_G0289625	DDB_G0289625				20	0.662	DLA_07347	DFA_12005	PPL_09854	ORTHOMCL1768(4 genes,4 taxa):	A+B
DDB_G0286173	DDB_G0286173	Regulator of G protein signaling domain			20	0.381	DLA_08092	DFA_10666	PPL_05997	ORTHOMCL1809(4 genes,4 taxa):	A+B
DDB_G0288231	DDB_G0288231				16	0.323	DLA_06430	DFA_04372	PPL_09041	ORTHOMCL1840(4 genes,4 taxa):	A+B
DDB_G0273005	DDB_G0273005				16	0.380333	DLA_02490	DFA_12237	PPL_10635	ORTHOMCL1856(4 genes,4 taxa):	A+B
DDB_G0286467	DDB_G0286467	Hsp20/alpha crystA+B+Cin family			8	0.386	DLA_10115	DFA_11646	PPL_12284	ORTHOMCL2038(4 genes,4 taxa):	A+B
DDB_G0280357	DDB_G0280357	Cell cycle regulatory protein			16	0.567333	DLA_07509	DFA_02495	PPL_08250	ORTHOMCL2192(4 genes,4 taxa):	A+B
DDB_G0277481	DDB_G0277481	Cyclin			16	0.576333	DLA_10904	DFA_01088	PPL_06949	ORTHOMCL2237(4 genes,4 taxa):	A+B
DDB_G0285645	DDB_G0285645	CBS domain			16	0.487667	DLA_00187	DFA_05187	PPL_07690	ORTHOMCL2264(4 genes,4 taxa):	A+B
DDB_G0275287	DDB_G0275287	C2 domain			16	0.431	DLA_06161	DFA_10827	PPL_05407	ORTHOMCL2368(4 genes,4 taxa):	A+B
DDB_G0284591	DDB_G0284591				20	0.371	DLA_03969	DFA_09103	PPL_03824	ORTHOMCL2558(4 genes,4 taxa):	A+B
DDB_G0280425	DDB_G0280425	Cyclin			16	0.513667	DLA_01816	DFA_04044	PPL_09607	ORTHOMCL2616(4 genes,4 taxa):	A+B
DDB_G0270000	DDB_G0270000	Zinc finger, C3HC4 type (RING finger)			20	0.417333	DLA_02906	DFA_11592	PPL_03558	ORTHOMCL2817(4 genes,4 taxa):	A+B
DDB_G0268696	DDB_G0268696	Kelch motif			16	0.614667	DLA_01527	DFA_11799	PPL_03107	ORTHOMCL2845(4 genes,4 taxa):	A+B
DDB_G0287873	DDB_G0287873	MG2 domain			20	0.343333	DLA_00159	DFA_03822	PPL_06153	ORTHOMCL2907(4 genes,4 taxa):	A+B
DDB_G0290107	DDB_G0290107				4	0.381	DLA_08740	DFA_04852	PPL_10928	ORTHOMCL2950(4 genes,4 taxa):	A+B
DDB_G0292070	DDB_G0292070	Kelch motif			16	0.655667	DLA_02556	DFA_06675	PPL_07022	ORTHOMCL3056(4 genes,4 taxa):	A+B
DDB_G0284315	DDB_G0284315	Domain of unknown function (DUF4203)			4	0.323333	DLA_04693	DFA_06438	PPL_13146	ORTHOMCL3110(4 genes,4 taxa):	A+B
DDB_G0280103	DDB_G0280103				8	0.563333	DLA_07444	DFA_04135	PPL_09631	ORTHOMCL3136(4 genes,4 taxa):	A+B
DDB_G0275145	DDB_G0275145	IBR domain			16	0.700667	DLA_09851	DFA_06033	PPL_07634	ORTHOMCL3181(4 genes,4 taxa):	A+B
DDB_G0305372	DDB_G0305372				16	0.424667	DLA_08194	DFA_09408	PPL_07902	ORTHOMCL3228(4 genes,4 taxa):	A+B
DDB_G0292494	DDB_G0292494	Protein of unknown function (DUF3808)			16	0.571667	DLA_05909	DFA_01202	PPL_11232	ORTHOMCL3235(4 genes,4 taxa):	A+B
DDB_G0268316	DDB_G0268316				20	0.318	DLA_01417	DFA_07590	PPL_00250	ORTHOMCL3330(4 genes,4 taxa):	A+B
DDB_G0285563	DDB_G0285563	Leucine Rich repeat			8	0.462	DLA_00059	DFA_12467	PPL_01271	ORTHOMCL3366(4 genes,4 taxa):	A+B
DDB_G0280565	DDB_G0280565	Calponin homology (CH) domain			16	0.397667	DLA_00289	DFA_10144	PPL_05538	ORTHOMCL3822(4 genes,4 taxa):	A+B
DDB_G0277667	DDB_G0277667	Cyclin, N-terminal domain			16	0.591333	DLA_05430	DFA_05527	PPL_06122	ORTHOMCL3902(4 genes,4 taxa):	A+B
DDB_G0278537	DDB_G0278537	Carbohydrate binding domain CBM49			20	0.492333	DLA_07779	DFA_06732	PPL_10897	ORTHOMCL40(31 genes,4 taxa):	A+B	shared_A+B+C
DDB_G0281401	DDB_G0281401	E1-E2 ATPase			16	0.384667	DLA_05107	DFA_08647	PPL_12462	ORTHOMCL41(30 genes,4 taxa):	A+B	shared_A+B
DDB_G0274523	DDB_G0274523	RNA recognition motif. (a.k.a. RRM, RBD, or RNP domain)			16	0.577333	DLA_09662	DFA_06506	PPL_07171	ORTHOMCL4664(4 genes,4 taxa):	A+B
DDB_G0275571	DDB_G0275571	Putative GTPase activating protein for Arf			16	0.384	DLA_11079	DFA_08077	PPL_05160	ORTHOMCL4718(4 genes,4 taxa):	A+B
DDB_G0279241	DDB_G0279241	Sec7 domain			20	0.513667	DLA_10694	DFA_11559	PPL_10293	ORTHOMCL4756(4 genes,4 taxa):	A+B
DDB_G0277017	gxcN	RhoGEF domain			16	0.382	DLA_11596	DFA_06034	PPL_05651	ORTHOMCL4861(4 genes,4 taxa):	A+B
DDB_G0282475	gxcF	RhoGEF domain			16	0.395667	DLA_04130	DFA_04462	PPL_00552	ORTHOMCL4862(4 genes,4 taxa):	A+B
DDB_G0271778	cyp516B1	Cytochrome P450			16	0.675333	DLA_00821	DFA_04499	PPL_08035	ORTHOMCL5032(4 genes,4 taxa):	A+B
DDB_G0280215	DDB_G0280215	Hsp20/alpha crystA+B+Cin family			16	0.504667	DLA_10649	DFA_07779	PPL_09067	ORTHOMCL5189(4 genes,4 taxa):	A+B
DDB_G0285637	glb2	Glycosyl hydrolases family 35			20	0.455	DLA_00193	DFA_01529	PPL_03214	ORTHOMCL519(7 genes,4 taxa):	A+B
DDB_G0275815	nramp2	Natural resistance-associated macrophage protein	nramp2-	delayed aggregation | increased infection rate by Legionella pneumophila	20	0.576	DLA_08263	DFA_02872	PPL_09008	ORTHOMCL5208(4 genes,4 taxa):	A+B
DDB_G0282245	forD	Diaphanous GTPase-binding Domain			16	0.543667	DLA_05244	DFA_09767	PPL_00374	ORTHOMCL5511(4 genes,4 taxa):	A+B
DDB_G0286053	DDB_G0286053				16	0.371667	DLA_09137	DFA_01005	PPL_07009	ORTHOMCL5603(4 genes,4 taxa):	A+B
DDB_G0284251	DDB_G0284251	Protein kinase domain			16	0.643	DLA_04350	DFA_09394	PPL_03467	ORTHOMCL5722(4 genes,4 taxa):	A+B
DDB_G0288331	expl7		[expl7]:expl7:GFP	aberrant culminant morphology	16	0.452667	DLA_03178	DFA_09082	PPL_06214	ORTHOMCL5729(4 genes,4 taxa):	A+B
DDB_G0271402	DDB_G0271402	Protein tyrosine kinase			20	0.625333	DLA_02429	DFA_08277	PPL_00784	ORTHOMCL5741(4 genes,4 taxa):	A+B
DDB_G0277681	bzpH	bZIP transcription factor			16	0.317333	DLA_11806	DFA_11460	PPL_06724	ORTHOMCL5901(4 genes,4 taxa):	A+B
DDB_G0285421	DDB_G0285421				20	0.320667	DLA_00190	DFA_00931	PPL_01140	ORTHOMCL5942(4 genes,4 taxa):	A+B
DDB_G0277845	dhkB	His Kinase A (phospho-acceptor) domain	dhkB-	precocious spore germination	16	0.396333	DLA_03369	DFA_10198	PPL_05707	ORTHOMCL6106(4 genes,4 taxa):	A+B
DDB_G0280047	yelA	MIF4G domain	V10137	aberrant aggregation | abolished slug migration | aberrant culmination | aberrant cAMP wave formation	20	0.554	DLA_01396	DFA_13342	PPL_02991	ORTHOMCL6161(4 genes,4 taxa):	A+B
DDB_G0280537	wacA	Major intrinsic protein	wacA-	wild type	8	0.626667	DLA_07450	DFA_02552	PPL_10347	ORTHOMCL6164(4 genes,4 taxa):	A+B
DDB_G0279417	roco6	Ras family			16	0.528333	DLA_07814	DFA_08323	PPL_12503	ORTHOMCL6192(4 genes,4 taxa):	A+B
DDB_G0278737	rckA	Regulator of G protein signaling domain	[act15]:myc:rckA	delayed development	20	0.552667	DLA_05618	DFA_04640	PPL_09090	ORTHOMCL6196(4 genes,4 taxa):	A+B
DDB_G0281545	acaA	Adenylate and Guanylate cyclase catalytic domain	acaA-	decreased gene expression | abolished aggregation | decreased adenylate cyclase activity | abolished cell polarity | abolished streaming | decreased intracellular cAMP level	20	0.444667	DLA_04041	DFA_04345	PPL_01657	ORTHOMCL6206(4 genes,4 taxa):	A+B
DDB_G0269222	gefB	RasGEF N-terminal motif	gefB-	aberrant cytoskeleton organisation | abolished pinocytosis | increased basal F-actin level | abolished growth | delayed aggregation | decreased phagocytosis | decreased growth rate | decreased aggregate size | aberrant cell morphology | aberrant fruiting body morphology	16	0.569333	DLA_06727	DFA_07660	PPL_12336	ORTHOMCL6272(4 genes,4 taxa):	A+B
DDB_G0287295	forC	Formin Homology 2 Domain	forC-	aberrant culmination | development arrests at tipped mound stage | aberrant fruiting body morphology	16	0.597333	DLA_07250	DFA_08359	PPL_01453	ORTHOMCL6335(4 genes,4 taxa):	A+B
DDB_G0275703	gefN	RasGEF N-terminal motif			20	0.46	DLA_08488	DFA_09696	PPL_10455	ORTHOMCL6360(4 genes,4 taxa):	A+B
DDB_G0287291	abpD	Calponin homology (CH) domain	[act15]:GFP:abpD(1441-1736)	abolished protein localization to nuclear envelope	4	0.274667	DLA_07252	DFA_03151	PPL_04640	ORTHOMCL6455(4 genes,4 taxa):	A+B
DDB_G0277147	stkA	GATA zinc finger	stkA-	increased gene expression | decreased gene expression | increased prestalk cell differentiation | aberrant fruiting body morphology | delayed gene expression	20	0.346667	DLA_05413	DFA_05525	PPL_06123	ORTHOMCL6511(4 genes,4 taxa):	A+B
DDB_G0276887	fbxA	WD domain, G-beta repeat	HR42	abolished culmination | decreased sporulation	4	0.518667	DLA_10822	DFA_00148	PPL_00498	ORTHOMCL6552(4 genes,4 taxa):	A+B
DDB_G0289143	DDB_G0289143				4	0.545	DLA_11789	DFA_12955	PPL_04413	ORTHOMCL685(6 genes,4 taxa):	A+B
DDB_G0281391	abcG5	ABC transporter	abcG5-	delayed culmination	8	0.518	DLA_09246	DFA_11281	PPL_01080	ORTHOMCL73(23 genes,4 taxa):	A+B	shared_A+B+C
DDB_G0286119	tagB	Subtilase family	V10242	aberrant aggregation | abolished slug migration | abolished culmination	16	0.524	DLA_08096	DFA_10838	PPL_05859	ORTHOMCL766(6 genes,4 taxa):	A+B
DDB_G0273397	carA-1	Slime mold cyclic AMP receptor			16	0.660333	DLA_03873	DFA_07001	PPL_01693	ORTHOMCL774(6 genes,4 taxa):	A+B
DDB_G0283961	DDB_G0283961				16	0.349	DLA_02318	DFA_08100	PPL_09983	ORTHOMCL964(5 genes,4 taxa):	A+B
DDB_G0285781	DDB_G0285781				20	0.397333	DLA_03677	DFA_00035	PPL_01934	ORTHOMCL1161(5 genes,4 taxa):	A+B+C
DDB_G0281233	DDB_G0281233	Carbohydrate binding domain CBM49			20	0.398667	DLA_01180	DFA_10219	PPL_00218	ORTHOMCL117(17 genes,4 taxa):	A+B+C
DDB_G0283599	limA	LIM domain			4	0.357667	DLA_04587	DFA_02756	PPL_13142	ORTHOMCL1301(5 genes,4 taxa):	A+B+C
DDB_G0269124	dcsA	Glycosyltransferase like family 2	V10209	abolished culmination	16	0.711	DLA_08098	DFA_01496	PPL_03609	ORTHOMCL1303(5 genes,4 taxa):	A+B+C
DDB_G0286647	ecmD	Carbohydrate binding domain CBM49			16	0.372	DLA_02833	DFA_01958	PPL_01429	ORTHOMCL160(14 genes,4 taxa):	A+B+C	shared_A+B+C
DDB_G0269748	DDB_G0269748	Tweety			16	0.403333	DLA_08421	DFA_02676	PPL_06047	ORTHOMCL1687(4 genes,4 taxa):	A+B+C
DDB_G0281485	DDB_G0281485	WD domain, G-beta repeat			8	0.379	DLA_09247	DFA_11283	PPL_12745	ORTHOMCL1722(4 genes,4 taxa):	A+B+C
DDB_G0270980	DDB_G0270980				20	0.421667	DLA_03696	DFA_03401	PPL_03985	ORTHOMCL1870(4 genes,4 taxa):	A+B+C
DDB_G0281339	DDB_G0281339	COPI associated protein			16	0.478	DLA_03471	DFA_00569	PPL_07912	ORTHOMCL2104(4 genes,4 taxa):	A+B+C
DDB_G0278671	DDB_G0278671	SPRY domain			16	0.470333	DLA_02037	DFA_04418	PPL_05296	ORTHOMCL2120(4 genes,4 taxa):	A+B+C
DDB_G0290313	DDB_G0290313	Tweety			20	0.322	DLA_04522	DFA_10058	PPL_12547	ORTHOMCL2149(4 genes,4 taxa):	A+B+C
DDB_G0290125	DDB_G0290125				20	0.355	DLA_02814	DFA_03965	PPL_02234	ORTHOMCL2150(4 genes,4 taxa):	A+B+C
DDB_G0291714	abcB3	ABC transporter transmembrane region			4	0.628667	DLA_06986	DFA_05469	PPL_02646	ORTHOMCL217(12 genes,4 taxa):	A+B+C
DDB_G0277567	DDB_G0277567				20	0.707667	DLA_00113	DFA_03978	PPL_09865	ORTHOMCL2239(4 genes,4 taxa):	A+B+C
DDB_G0277757	DDB_G0277757	Carbohydrate binding domain CBM49			16	0.454667	DLA_10953	DFA_03204	PPL_01389	ORTHOMCL2244(4 genes,4 taxa):	A+B+C
DDB_G0274533	DDB_G0274533	Protein of unknown function (DUF1084)			16	0.401	DLA_07035	DFA_02225	PPL_00968	ORTHOMCL2372(4 genes,4 taxa):	A+B+C
DDB_G0268644	DDB_G0268644	PUCC protein			16	0.531667	DLA_11643	DFA_10855	PPL_10640	ORTHOMCL2470(4 genes,4 taxa):	A+B+C
DDB_G0272975	DDB_G0272975	BTB/POZ domain			16	0.797333	DLA_09350	DFA_10495	PPL_11916	ORTHOMCL2503(4 genes,4 taxa):	A+B+C
DDB_G0288711	tgrM1	IPT/TIG domain			4	0.261333	DLA_06058	DFA_10118	PPL_09993	ORTHOMCL252(11 genes,4 taxa):	A+B+C	shared_A+B+C
DDB_G0271850	DDB_G0271850				16	0.537667	DLA_04855	DFA_05508	PPL_10301	ORTHOMCL2525(4 genes,4 taxa):	A+B+C
DDB_G0267844	expl6	Pollen A+B+Cergen			16	0.377333	DLA_10422	DFA_01705	PPL_00269	ORTHOMCL254(11 genes,4 taxa):	A+B+C	shared_A+B+C
DDB_G0292968	DDB_G0292968	Glycosyl hydrolases family 16			16	0.259	DLA_11483	0	0	ORTHOMCL255(11 genes,4 taxa):	A+B+C	shared_A+B+C
DDB_G0293886	omt11	O-methyltransferase			16	0.333	DLA_11592	0	PPL_03112	ORTHOMCL256(11 genes,4 taxa):	A+B+C	shared_A+B+C
DDB_G0284683	DDB_G0284683				16	0.297667	DLA_04460	DFA_07103	PPL_12554	ORTHOMCL2566(4 genes,4 taxa):	A+B+C
DDB_G0292520	DDB_G0292520				16	0.463667	DLA_01791	DFA_08203	PPL_02040	ORTHOMCL2732(4 genes,4 taxa):	A+B+C
DDB_G0289953	DDB_G0289953	Cellulase (glycosyl hydrolase family 5)			8	0.609	DLA_02748	DFA_09841	PPL_07915	ORTHOMCL2775(4 genes,4 taxa):	A+B+C
DDB_G0288871	DDB_G0288871				16	0.5155	DLA_07494	DFA_11222	PPL_01056	ORTHOMCL2785(4 genes,4 taxa):	A+B+C
DDB_G0276125	DDB_G0276125	PWWP domain			16	0.399333	DLA_09382	DFA_08120	PPL_01035	ORTHOMCL2804(4 genes,4 taxa):	A+B+C
DDB_G0270154	DDB_G0270154				16	0.429333	DLA_04068	DFA_00028	PPL_03429	ORTHOMCL2811(4 genes,4 taxa):	A+B+C
DDB_G0287529	DDB_G0287529				8	0.495	DLA_06713	DFA_09072	PPL_06211	ORTHOMCL2912(4 genes,4 taxa):	A+B+C
DDB_G0278299	DDB_G0278299	Serine carboxypeptidase S28			16	0.495667	DLA_10364	DFA_11276	PPL_00378	ORTHOMCL2953(4 genes,4 taxa):	A+B+C
DDB_G0288955	DDB_G0288955	Human growth factor-like EGF			16	0.338333	DLA_00294	DFA_11938	PPL_02727	ORTHOMCL3057(4 genes,4 taxa):	A+B+C
DDB_G0284707	DDB_G0284707	Terpene synthase family, metal binding domain			16	0.651	DLA_07096	DFA_09346	PPL_06251	ORTHOMCL3106(4 genes,4 taxa):	A+B+C
DDB_G0276407	DDB_G0276407	Adenylate kinase			16	0.478667	DLA_05402	DFA_00651	PPL_13075	ORTHOMCL3334(4 genes,4 taxa):	A+B+C
DDB_G0274153	DDB_G0274153	Protein phosphatase 2C			20	0.533	DLA_00264	DFA_07457	PPL_12321	ORTHOMCL3431(4 genes,4 taxa):	A+B+C
DDB_G0290005	DDB_G0290005	Myotubularin-like phosphatase domain			16	0.508333	DLA_00013	DFA_06991	PPL_12384	ORTHOMCL3761(4 genes,4 taxa):	A+B+C
DDB_G0280307	DDB_G0280307	Beta-lactamase			16	0.563667	DLA_07152	DFA_04041	PPL_09606	ORTHOMCL3896(4 genes,4 taxa):	A+B+C
DDB_G0279983	ctrB	C-terminus of AA_permease			20	0.615667	DLA_03045	DFA_06221	PPL_00396	ORTHOMCL3903(4 genes,4 taxa):	A+B+C
DDB_G0274735	DDB_G0274735				16	0.341667	DLA_11727	DFA_08115	PPL_02759	ORTHOMCL3912(4 genes,4 taxa):	A+B+C
DDB_G0284895	DDB_G0284895	WSC domain			16	0.500667	DLA_03955	DFA_00279	PPL_08836	ORTHOMCL3923(4 genes,4 taxa):	A+B+C
DDB_G0293826	DDB_G0293826				4	0.449	DLA_00006	DFA_01164	PPL_03916	ORTHOMCL4150(4 genes,4 taxa):	A+B+C
DDB_G0287231	manF	Glycosyl hydrolases family 38 N-terminal domain			8	0.385	DLA_10031	DFA_10499	PPL_09924	ORTHOMCL423(8 genes,4 taxa):	A+B+C
DDB_G0277853	ecmA	Dictyostelium (slime mold) repeat	ecmA-	increased standing slug length | weak slime trail | thin standing slug	16	0.465	DLA_05065	DFA_00021	PPL_07208	ORTHOMCL437(8 genes,4 taxa):	A+B+C	shared_A+B+C
DDB_G0292436	triA	BTB/POZ domain	triA-	decreased cell-cell adhesion | aberrant streaming | increased stalk width | aberrant upper cup formation | aberrant cell motility | decreased spore viability | aberrant culminant morphology | decreased spore size | decreased cell fate determination | increased number of aggregates | decreased cell fate commitment	16	0.62	DLA_03605	DFA_10638	PPL_05786	ORTHOMCL4394(4 genes,4 taxa):	A+B+C
DDB_G0292190	DDB_G0292190	Phosphatidylinositol-4-phosphate 5-Kinase			16	0.562667	DLA_05278	DFA_01771	PPL_04080	ORTHOMCL4418(4 genes,4 taxa):	A+B+C
DDB_G0280943	elmoD	ELMO/CED-12 family			4	0.342667	DLA_10097	DFA_08986	PPL_04498	ORTHOMCL4573(4 genes,4 taxa):	A+B+C
DDB_G0282247	rapgapB	Rap/ran-GAP			16	0.414667	DLA_03869	DFA_12743	PPL_11871	ORTHOMCL4683(4 genes,4 taxa):	A+B+C
DDB_G0287317	DDB_G0287317				16	0.564667	DLA_07383	DFA_08790	PPL_00580	ORTHOMCL4847(4 genes,4 taxa):	A+B+C
DDB_G0269280	DDB_G0269280				16	0.391	DLA_08686	DFA_01070	PPL_07166	ORTHOMCL499(7 genes,4 taxa):	A+B+C	shared_A+B+C
DDB_G0270762	fimD	Calponin homology (CH) domain			16	0.342	DLA_01472	DFA_07856	PPL_12620	ORTHOMCL5166(4 genes,4 taxa):	A+B+C
DDB_G0281507	colC				20	0.424667	DLA_05100	DFA_05430	PPL_06396	ORTHOMCL526(7 genes,4 taxa):	A+B+C
DDB_G0271700	DDB_G0271700	Thioredoxin	[RNAi]DDB_G0271700	wild type	4	0.436667	DLA_05584	DFA_07805	PPL_07865	ORTHOMCL5289(4 genes,4 taxa):	A+B+C
DDB_G0289517	DDB_G0289517				16	0.306333	DLA_01134	DFA_08414	PPL_01711	ORTHOMCL5537(4 genes,4 taxa):	A+B+C
DDB_G0273017	DDB_G0273017	Isocitrate lyase family			16	0.759667	DLA_02174	DFA_01108	PPL_07308	ORTHOMCL5599(4 genes,4 taxa):	A+B+C
DDB_G0270190	DDB_G0270190	Cellulase (glycosyl hydrolase family 5)			16	0.512667	DLA_02902	DFA_04785	PPL_09281	ORTHOMCL5691(4 genes,4 taxa):	A+B+C
DDB_G0270756	gtaG	GATA zinc finger	V10633	abolished slug migration | aberrant culmination | aberrant slug migration | abolished culmination	20	0.295	DLA_03698	DFA_03363	PPL_09251	ORTHOMCL5878(4 genes,4 taxa):	A+B+C
DDB_G0279529	bzpF	bZIP transcription factor			20	0.422	DLA_09286	DFA_05963	PPL_08102	ORTHOMCL5902(4 genes,4 taxa):	A+B+C
DDB_G0280959	DG1113		DG1113-	increased stalk length	8	0.329667	DLA_05116	DFA_07926	PPL_06388	ORTHOMCL5915(4 genes,4 taxa):	A+B+C
DDB_G0292782	mybN	Myb-like DNA-binding domain			4	0.537667	DLA_05703	DFA_01731	PPL_11318	ORTHOMCL6012(4 genes,4 taxa):	A+B+C
DDB_G0279719	DDB_G0279719	Protein kinase domain			4	0.363667	DLA_00167	DFA_01796	PPL_11322	ORTHOMCL6018(4 genes,4 taxa):	A+B+C
DDB_G0270218	glkA	Protein kinase domain			16	0.628667	DLA_01478	DFA_08988	PPL_02253	ORTHOMCL6044(4 genes,4 taxa):	A+B+C
DDB_G0285643	mrkB	Kinase associated domain 1			16	0.579	DLA_00188	DFA_05190	PPL_06230	ORTHOMCL6059(4 genes,4 taxa):	A+B+C
DDB_G0279799	cprB	Papain family cysteine protease			4	0.566667	DLA_06719	DFA_08403	PPL_08585	ORTHOMCL6130(4 genes,4 taxa):	A+B+C
DDB_G0280051	DDB_G0280051				16	0.326	DLA_10973	DFA_02113	PPL_07702	ORTHOMCL6150(4 genes,4 taxa):	A+B+C
DDB_G0281387	srfA	SRF-type transcription factor (DNA-binding and dimerisation domain)	srfA(1-8):lacZ	decreased slug migration | aberrant fruiting body morphology | delayed culmination	20	0.709667	DLA_06570	DFA_01479	PPL_01065	ORTHOMCL6178(4 genes,4 taxa):	A+B+C
DDB_G0279795	adamts	Xylanase inhibitor C-terminal			8	0.400333	DLA_08917	DFA_07919	PPL_06427	ORTHOMCL6185(4 genes,4 taxa):	A+B+C
DDB_G0277871	rsc12	Collagen triple helix repeat (20 copies)	V31568	aberrant culmination	8	0.380667	DLA_09260	DFA_03575	PPL_10094	ORTHOMCL6187(4 genes,4 taxa):	A+B+C
DDB_G0278197	DDB_G0278197				4	0.451667	DLA_05093	DFA_07070	PPL_01241	ORTHOMCL6216(4 genes,4 taxa):	A+B+C
DDB_G0292816	racL	Ras family			16	0.673333	DLA_06223	DFA_01172	PPL_11032	ORTHOMCL6223(4 genes,4 taxa):	A+B+C
DDB_G0283149	cotD	Dictyostelium spore coat protein, N terminus			4	0.341333	DLA_06060	DFA_02189	PPL_10154	ORTHOMCL6298(4 genes,4 taxa):	A+B+C
DDB_G0284465	cudA		cudA-	abolished sporulation | decreased gene expression | development arrests at slug stage | abolished stalk cell differentiation	16	0.683667	DLA_09490	DFA_02462	PPL_08828	ORTHOMCL6328(4 genes,4 taxa):	A+B+C
DDB_G0280189	DDB_G0280189				20	0.395	DLA_05159	0	PPL_00372	ORTHOMCL1038(5 genes,3 taxa):	C
DDB_G0281513	DDB_G0281513				20	0.367667	DLA_02460	DFA_02921	PPL_02025	ORTHOMCL1104(5 genes,4 taxa):	C
DDB_G0282305	DDB_G0282305				20	0.422667	DLA_00210	DFA_01454	PPL_00671	ORTHOMCL1117(5 genes,4 taxa):	C
DDB_G0272512	DDB_G0272512	weakly similar to mammalian tenascin expressed in pstAO cells			16	0.2555	0	0	0	ORTHOMCL1234(5 genes,4 taxa):	C	shared_A+C
DDB_G0287087	cyp513B1				16	0.3005	DLA_02832	DFA_07281	PPL_02369	ORTHOMCL127(16 genes,4 taxa):	C	shared_A+C
DDB_G0290743	cyp514A1				16	0.292	0	DFA_07282	PPL_10686	ORTHOMCL127(16 genes,4 taxa):	C	shared_A+C
DDB_G0293262	DDB_G0293262	contains a predicted signal peptide similar to			20	0.378	0	0	PPL_00698	ORTHOMCL1310(5 genes,2 taxa):	C
DDB_G0281143	DDB_G0281143				16	0.306	DLA_00783	DFA_05813	PPL_04195	ORTHOMCL1472(4 genes,4 taxa):	C
DDB_G0270878	fmoF	belongs to the fmo family similar to flavin-containing monooxygenases from a variety of eukaryotes involved in the metabolism of xenobiotic compounds			20	0.355667	0	DFA_00622	PPL_02620	ORTHOMCL155(14 genes,4 taxa):	C
DDB_G0273045	cyp508A1-1	there is a second copy of this gene			8	0.411667	DLA_05406	DFA_07666	PPL_02152	ORTHOMCL177(13 genes,4 taxa):	C
DDB_G0287581	DDB_G0287581	putative extracellular protein contains a predicted N-terminal signal sequence			4	0.351	0	DFA_06503	PPL_03042	ORTHOMCL180(13 genes,4 taxa):	C	shared_A+C
DDB_G0269116	cmbC	conserved Dictyostelium protein similar to bacterial proteins contains a predicted signal peptide			20	0.5465	0	DFA_03900	PPL_05015	ORTHOMCL187(13 genes,3 taxa):	C	family
DDB_G0271074	DDB_G0271074	conserved Dictyostelium protein similar to bacterial proteins contains a predicted signal peptide			4	0.5365	0	DFA_03901	PPL_02656	ORTHOMCL187(13 genes,3 taxa):	C	family
DDB_G0289757	DDB_G0289757				16	0.29	DLA_06195	0	0	ORTHOMCL1933(4 genes,2 taxa):	C
DDB_G0273423	DDB_G0273423	there is a second copy of this gene			20	0.367	0	0	PPL_08800	ORTHOMCL246(11 genes,2 taxa):	C
DDB_G0267532	DDB_G0267532				4	0.271667	DLA_07600	DFA_08627	PPL_07600	ORTHOMCL2872(4 genes,4 taxa):	C
DDB_G0281673	DDB_G0281673				16	0.405667	DLA_05196	0	0	ORTHOMCL337(9 genes,2 taxa):	C
DDB_G0273145	DDB_G0273145	there is a second copy of this gene			16	0.352333	DLA_07032	DFA_02229	PPL_00953	ORTHOMCL345(9 genes,4 taxa):	C
DDB_G0268884	DDB_G0268884	ortholog of E. coli OsmC a stress-inducible protein there is another member of this family in Dictyostelium			4	0.393	DLA_10202	DFA_07029	PPL_06966	ORTHOMCL3898(4 genes,4 taxa):	C
DDB_G0270726	uduC	underexpressed in			20	0.5395	0	DFA_10841	PPL_02430	ORTHOMCL4017(4 genes,3 taxa):	C
DDB_G0276149	rliC	repressed after Legionella pneumophila infection			16	0.342333	DLA_08199	DFA_11378	PPL_02449	ORTHOMCL4107(4 genes,4 taxa):	C
DDB_G0268250	DDB_G0268250				16	0.2855	DLA_05761	0	0	ORTHOMCL506(7 genes,2 taxa):	C
DDB_G0268948	DDB_G0268948	contains a SAM (and some other nucleotide) binding motif similar to bacterial and eukaryotic methyltransferases			20	0.493	0	DFA_05387	PPL_11662	ORTHOMCL525(7 genes,4 taxa):	C
DDB_G0286037	lrlA	similar to latrophilins that are a family of secretin-like G-protein-coupled receptors (GPCRs) contains 7 putative transmembrane domains			4	0.565667	DLA_01907	DFA_04883	PPL_03211	ORTHOMCL5262(4 genes,4 taxa):	C
DDB_G0276245	DDB_G0276245	catalyzes the reaction acyl-CoA Osub2sub trans-23-dehydroacyl-CoA Hsub2subOsub2sub			20	0.506	0	DFA_13366	PPL_08601	ORTHOMCL534(7 genes,4 taxa):	C
DDB_G0275255	DDB_G0275255				20	0.3325	0	0	PPL_10277	ORTHOMCL555(7 genes,3 taxa):	C	shared_A+C
DDB_G0275411	DDB_G0275411				8	0.343	DLA_01404	DFA_00323	0	ORTHOMCL5690(4 genes,2 taxa):	C
DDB_G0267476	sigK	regulated by the MADS-box transcription factor SrfA during development expressed in stalk cells contains two EGF domains			16	0.343	DLA_02139	0	0	ORTHOMCL6341(4 genes,2 taxa):	C
DDB_G0274675	DDB_G0274675				4	0.336	0	0	0	ORTHOMCL669(6 genes,3 taxa):	C	shared_A+C
DDB_G0288791	hlcs1	functions in post-translational modification of various carboxylases by attachment of biotin similar to human HLCS which when defect causes a neonatal form of multiple carboxylase deficiency Dictytostelium contains three similar enzymes			4	0.435333	DLA_07275	DFA_05534	PPL_00546	ORTHOMCL692(6 genes,4 taxa):	C
DDB_G0293186	DDB_G0293186				8	0.39	0	0	0	ORTHOMCL693(6 genes,4 taxa):	C	shared_A+C
DDB_G0293610	DDB_G0293610	conserved protein in ciliates and plants contains 9 predicted transmembrane domains including one signal peptide there is an almost identical D. discoideum protein			4	0.697667	DLA_01911	DFA_01789	PPL_10190	ORTHOMCL695(6 genes,4 taxa):	C
DDB_G0274801	DDB_G0274801				20	0.298333	DLA_09667	0	0	ORTHOMCL6959(3 genes,2 taxa):	C
DDB_G0290191	DDB_G0290191				8	0.3465	DLA_01441	DFA_13325	0	ORTHOMCL7071(3 genes,3 taxa):	C
DDB_G0268434	DDB_G0268434				16	0.332667	DLA_09134	0	0	ORTHOMCL7189(3 genes,2 taxa):	C
DDB_G0291171	DDB_G0291171				20	0.361	0	DFA_03642	0	ORTHOMCL7230(3 genes,2 taxa):	C
DDB_G0289347	DDB_G0289347				4	0.295	DLA_07570	0	0	ORTHOMCL7234(3 genes,2 taxa):	C
DDB_G0283373	DDB_G0283373	contains a predicted signal peptide contains one ERVALR sulphydryl oxidase domain similar to D. purpureum protein			4	0.475	DLA_09572	0	0	ORTHOMCL7273(3 genes,2 taxa):	C
DDB_G0284743	4cl3	catalyzes the reaction ATP 4-coumarate CoA AMP diphosphate 4-coumaroyl-CoA			20	0.501667	DLA_05327	DFA_09884	PPL_09547	ORTHOMCL734(6 genes,4 taxa):	C
DDB_G0269026	abcG23	half transporter consisting of one ABC domain and one transmembrane domain			8	0.407667	DLA_08532	DFA_03601	0	ORTHOMCL7341(3 genes,3 taxa):	C
DDB_G0287597	nagC				8	0.42	0	0	PPL_03285	ORTHOMCL7350(3 genes,2 taxa):	C
DDB_G0291760	DDB_G0291760				20	0.282	0	0	0	ORTHOMCL738(6 genes,3 taxa):	C	shared_A+C
DDB_G0295797	DDB_G0295797				16	0.28	0	DFA_06959	0	ORTHOMCL7418(3 genes,2 taxa):	C
DDB_G0268214	enoB	catalyzes the reaction 2-phospho-D-glycerate phosphoenolpyruvate Hsub2subO			8	0.597667	DLA_06066	DFA_06463	PPL_07877	ORTHOMCL742(6 genes,4 taxa):	C
DDB_G0269702	DDB_G0269702	expressed in pstAB cells and in pstA cells pstO cells upper and lower cups and stalk during culmination			8	0.641	0	0	PPL_01960	ORTHOMCL746(6 genes,2 taxa):	C	family
DDB_G0274299	DDB_G0274299				20	0.63	0	0	PPL_02056	ORTHOMCL746(6 genes,2 taxa):	C	family
DDB_G0284775	fut2	CAZy family GT10 some proteins in the GT10 family help form the basis of blood group antigens			4	0.339333	DLA_02847	0	0	ORTHOMCL753(6 genes,2 taxa):	C
DDB_G0273081	DDB_G0273081	similar to histidine ammonia-lyase which catalyzes the reaction L-histidine urocanate NHsub3sub there is a second copy of this gene			8	0.568	DLA_00342	0	0	ORTHOMCL7557(3 genes,2 taxa):	C
DDB_G0290245	psiC	similar to dicA1 contains a signal peptide a PA14 (anthrax protection antigen) domain 3 Dictyostelium (CTDC) repeats expressed in prespore cells			4	0.384	0	0	0	ORTHOMCL7559(3 genes,2 taxa):	C	family
DDB_G0290925	psiD	similar to dicA1 contains a signal peptide expressed in prespore cells			8	0.391333	DLA_11697	0	0	ORTHOMCL7559(3 genes,2 taxa):	C	family
DDB_G0280053	osbA	interacts with STATc enriched in pstO cells inactivation leads to a slugger phenotype	osbA-	increased slug migration | precocious development	4	0.493667	DLA_07465	DFA_04062	PPL_04553	ORTHOMCL759(6 genes,4 taxa):	C
DDB_G0269178	racG		[act15]:GFP(S65T)-racG	increased filopodium formation | decreased chemoattractant-mediated F-actin polymerization | decreased cell motility | increased phagocytosis	20	0.563	DLA_06538	0	PPL_01135	ORTHOMCL7671(3 genes,3 taxa):	C
DDB_G0269254	sigJ	weakly related to blackjack a protein associated with microtubules but without similarity to MAPs regulated by the MADS-box transcription factor SrfA during development expressed in prespore cells			16	0.242333	DLA_03050	0	0	ORTHOMCL7676(3 genes,2 taxa):	C
DDB_G0286877	DDB_G0286877				16	0.291667	DLA_05386	0	0	ORTHOMCL8436(2 genes,2 taxa):	C
DDB_G0274641	DDB_G0274641				16	0.316	DLA_09140	0	0	ORTHOMCL8440(2 genes,2 taxa):	C
DDB_G0287655	DDB_G0287655				16	0.373	DLA_08117	0	0	ORTHOMCL8507(2 genes,2 taxa):	C
DDB_G0285355	DDB_G0285355				16	0.388667	0	0	PPL_09741	ORTHOMCL8605(2 genes,2 taxa):	C
DDB_G0271162	DDB_G0271162				4	0.4155	DLA_10073	0	0	ORTHOMCL8607(2 genes,2 taxa):	C
DDB_G0279431	DDB_G0279431				8	0.575667	DLA_09164	0	0	ORTHOMCL8638(2 genes,2 taxa):	C
DDB_G0280019	DDB_G0280019	conserved in bacteria and fungi similar to S. cerevisiae HSP31 (heat shock protein 31) a putative protease			16	0.509	0	0	PPL_04451	ORTHOMCL8676(2 genes,2 taxa):	C
DDB_G0287681	grlR	metabotropic glutamate receptors are coupled to G-proteins and stimulate the inositol phosphateCa2 intracellular signaling pathway distinctive '7TM' signature			8	0.312667	DLA_07246	0	0	ORTHOMCL8817(2 genes,2 taxa):	C
DDB_G0286925	DDB_G0286925				8	0.491	DLA_06997	0	0	ORTHOMCL8823(2 genes,2 taxa):	C
DDB_G0277497	aco	bNomenclature conflict:b Do not confuse this gene with acoA the acyl-CoA oxidase or aco1 and aco2 the aconitases			20	0.596	0	0	PPL_09394	ORTHOMCL8837(2 genes,2 taxa):	C
DDB_G0269108	catB	catalyzes the reaction 2Hsub2subOsub2sub catalase 2Hsub2subO Osub2sub only expressed in post-aggregative development in prespore cells regulated by the MADS-box transcription factor SrfA during development	catB-	delayed development | increased spore sensitivity to hydrogen peroxide	16	0.616	DLA_10274	0	0	ORTHOMCL8883(2 genes,2 taxa):	C
DDB_G0276869	psvA				8	0.323667	DLA_03578	0	0	ORTHOMCL8894(2 genes,2 taxa):	C
DDB_G0284759	psiM	contains a signal peptide a PA14 domain and 4 Dictyostelium (slime mold) repeats enriched in gametes	[RNAi]psiM	wild type	16	0.338	DLA_08692	DFA_02795	PPL_10379	ORTHOMCL90(20 genes,4 taxa):	C	family
DDB_G0292014	psiK				16	0.389667	DLA_08693	DFA_03241	PPL_11303	ORTHOMCL90(20 genes,4 taxa):	C	family
DDB_G0278213	DDB_G0278213				8	0.332333	0	0	0	ORTHOMCL942(5 genes,4 taxa):	C	shared_A+C
DDB_G0268784	DDB_G0268784				20	0.4675	DLA_01161	0	PPL_00800	ORTHOMCL947(5 genes,3 taxa):	C
DDB_G0277559	DDB_G0277559	contains a predicted signal peptide and a putative C-terminal transmembrane domain similar to D. purpureum protein			16	0.526333	DLA_07364	0	PPL_02015	ORTHOMCL989(5 genes,3 taxa):	C
DDB_G0268970	DDB_G0268970	homolog of A. thaliana CPI1 (cycloeucalenol cycloisomerase) contains 6 putative transmembrane domains converts pentacyclic cyclopropyl sterols to tetracyclic sterols			20	0.719667	DLA_08922	DFA_11434	PPL_11528	ORTHOMCL2955(4 genes,4 taxa):	B
DDB_G0288289	rliF	very similar to bacterial beta-xylosidases and also but less similar to mammalian alpha-L-iduronidase repressed after Legionella pneumophila infection			16	0.62	DLA_04220	DFA_06948	PPL_02110	ORTHOMCL3513(4 genes,4 taxa):	B
DDB_G0281403	nacA	highly similar to the alpha subunit of the nascent polypeptide-associated complex (NAC) which binds the nascent polypeptide after peptide bond formation			16	0.453	DLA_08796	DFA_08633	PPL_12606	ORTHOMCL4883(4 genes,4 taxa):	B
DDB_G0285595	DDB_G0285595				16	0.451333	DLA_07291	DFA_00748	PPL_08113	ORTHOMCL5470(4 genes,4 taxa):	B
DDB_G0279061	rpl31				20	0.733	DLA_09148	DFA_04216	PPL_01456	ORTHOMCL5519(4 genes,4 taxa):	B
DDB_G0289025	rps7				20	0.746333	DLA_07498	DFA_11063	PPL_05007	ORTHOMCL5679(4 genes,4 taxa):	B
DDB_G0290317	psiJ				16	0.432333	0	0	0	ORTHOMCL1230(5 genes,4 taxa):	B+C	shared_A+B+C
DDB_G0292218	st15	similar to beta-14-endoglucanase expressed in pstO cells expression is decreased in			16	0.2925	0	0	0	ORTHOMCL181(13 genes,4 taxa):	B+C	shared_A+B+C
DDB_G0293440	DDB_G0293440				16	0.363	DLA_00558	DFA_00934	PPL_08324	ORTHOMCL515(7 genes,4 taxa):	B+C	shared_A+B+C
DDB_G0286061	DDB_G0286061				8	0.482667	0	DFA_04569	0	ORTHOMCL747(6 genes,4 taxa):	B+C	shared_A+B+C
