# Supplementary material for: A set of genes conserved in sequence and expression traces back the establishment of multicellularity in social amoebae
Source: BMC Genomics. 2016 Nov 4;17:871. doi: 10.1186/s12864-016-3223-z (PMC5097433; doi:10.1186/s12864-016-3223-z)
Supplement: Additional file 4: Table S2. — Upregulated mutants upregulated mutant list and ko phenotype description. (XLSX 22 kb) [file 12864_2016_3223_MOESM4_ESM.xlsx]

## Sheet: developmentally upregulated mut
ID	phenotype	mutant	differential expression
DDB_G0276941	aberrant spore coat morphology	cotA-	strong	not in orthologous group		spore coat
DDB_G0275695	development arrests at mound stage	[ampA]:RFP/ampA	medium	not in orthologous group		adhesion modulation
DDB_G0276761	aberrant spore coat morphology	TL26	strong	not in orthologous group		spore coat
DDB_G0285431	decreased gene expression | precocious aggregation	[AS]dia1	weak	not in orthologous group		adhesion modulation
DDB_G0286015	decreased sexual fusion	[RNAi]gmsA	weak	not in orthologous group		mating
DDB_G0267474	wild type	sigD-	strong	not in orthologous group		spore coat
DDB_G0285845	aberrant streaming | abolished slug migration | aberrant culmination	V10282	strong	not in orthologous group		decreased size
DDB_G0291982	abolished prespore cell division	psiA-	strong	not in orthologous group		secreted factor
DDB_G0281951	increased chemotaxis to cAMP	[act15]:cyrA:GFP	strong	not in orthologous group		secreted factor
DDB_G0293196	aberrant response to hypo-osmotic stress | aberrant contractile vacuole morphology	GFP:pcp	weak	not in orthologous group		wild type
DDB_G0293360	wild type	[AS]hssA	strong	not in orthologous group		wild type
DDB_G0287199	multiple tips in culminant | delayed tip formation | multiple tips in mound	5NT-	strong	not in orthologous group		multiple tips
DDB_G0272811	aberrant chemotaxis to cAMP | increased F-actin polymerization | increased protein level | aberrant pseudopod formation | aberrant protein localization	wasB-	strong	not in orthologous group		cytoskelleton
DDB_G0272656	wild type	[act15]:DDB_G0272656	strong	not in orthologous group		wild type
DDB_G0277215	decreased spore viability	iptA-	strong	not in orthologous group		spore viability
DDB_G0293840	abolished catalytic activity	drcA-	strong	not in orthologous group		?
DDB_G0281917	abolished culmination	V00347	strong	not in orthologous group		culmination
DDB_G0270342	wild type | abolished slug migration | aberrant culmination | abolished streaming | aberrant cAMP wave formation	V31989	strong	not in orthologous group		wild type
DDB_G0270912	wild type | aberrant vegetative growth | aberrant cAMP wave formation	V31121	strong	not in orthologous group		wild type
DDB_G0282093	aberrant streaming | aberrant aggregation | abolished slug migration | aberrant culmination | aberrant slug migration | abolished streaming | abolished aggregation | abolished culmination | aberrant cAMP wave formation	V10155	weak	not in orthologous group		aberrant development
DDB_G0272833	decreased cell-cell adhesion | abolished aggregation	[AS]csbA	strong	not all species with orthologs		adhesion modulation
DDB_G0271916	decreased rate of endocytosis | decreased infection rate by Legionella pneumophila | increased prestalk cell differentiation | delayed culmination	rtoA-	strong	not all species with orthologs		cytoskelleton
DDB_G0276025	decreased glycogen synthase kinase 3 activity | increased gene expression | decreased gene expression | abolished streaming | decreased chemotaxis to cAMP | delayed culmination | aberrant fruiting body morphology | decreased sporulation	zakA-	medium	not all species with orthologs		aberrant development
DDB_G0277141	aberrant spore coat morphology	cotC-	strong	not all species with orthologs		spore coat
DDB_G0267412	mislocalized gene expression	[pspA]:lacZ	strong	not all species with orthologs		adhesion modulation
DDB_G0289001	increased gene expression | decreased gene expression | increased prespore cell differentiation | delayed culmination	pyk3-	weak	not all species with orthologs		aberrant development
DDB_G0269178	increased filopodium formation | decreased chemoattractant-mediated F-actin polymerization | decreased cell motility | increased phagocytosis	[act15]:GFP(S65T)-racG	strong	not all species with orthologs		cytoskelleton
DDB_G0289815	abolished aggregation	[AS]cupB	medium	not all species with orthologs		Ca+ sensing
DDB_G0288179	development arrests at mound stage	carB-	strong	not all species with orthologs		cAMP receptor
DDB_G0285101	decreased growth rate	kif4-	weak	not all species with orthologs		cytoskelleton
DDB_G0283613	decreased slug migration | precocious aggregation | decreased aggregate size | decreased fruiting body size | delayed culmination	CHE10	strong	not all species with orthologs		Ca+ sensing
DDB_G0286825	aberrant aggregation | aberrant cAMP signaling during aggregation | abolished streaming	lagD-	strong	not all species with orthologs		adhesion modulation
DDB_G0269108	delayed development | increased spore sensitivity to hydrogen peroxide	catB-	strong	not all species with orthologs		spore protection
DDB_G0280547	aberrant aggregation | abolished slug migration | abolished culmination	V10144	medium	not all species with orthologs		transcription factor
DDB_G0280531	development arrests at loose aggregate stage | aberrant aggregation | abolished gene expression | increased aggregate size | decreased gene expression	tgrC1-	strong	not all species with orthologs		adhesion modulation
DDB_G0277903	aberrant spore coat morphology	cotE(1-235)	strong	not all species with orthologs		spore coat
DDB_G0292996	development arrests at mound stage | development arrests at tipped mound stage	rasD(G12T)	medium	not all species with orthologs		phototaxis
DDB_G0277831	increased gene expression | decreased gene expression | aberrant fruiting body morphology	car4-	strong	not all species with orthologs		receptor
DDB_G0280199	abolished SDF production | decreased sporulation	gadA-	strong	not all species with orthologs		spore viability
DDB_G0279609	wild type	DDB_G0279609-	strong	not all species with orthologs		wild type
DDB_G0271684	decreased gene expression | abolished SDF production | delayed gene expression | decreased sporulation | delayed culmination	grlA-	weak	not all species with orthologs		receptor
DDB_G0268578	aberrant culmination | aberrant cAMP wave formation	V10490	weak	not all species with orthologs		signal transduction
DDB_G0272240	wild type	V10642	strong	not all species with orthologs		wild type
DDB_G0286385	aberrant streaming | aberrant aggregation | decreased cell-cell adhesion | decreased gene expression | development arrests at slug stage | delayed aggregation | aberrant stalk cell differentiation | aberrant chemotaxis to cAMP | delayed development | aberrant fruiting body morphology	padA(1-276)	weak	not all species with orthologs		cAMP relay
DDB_G0280689	development arrests at loose aggregate stage | delayed sporulation | decreased sporulation	tgrB1-	medium	not all species with orthologs		adhesion modulation
DDB_G0272368	development arrests at mound stage	[ndm]:ndm:RFP	weak	not all species with orthologs		cytoskelleton
DDB_G0268248	aberrant streaming | wild type | aberrant cAMP wave formation	V30876	strong	not all species with orthologs		?
DDB_G0269296	wild type	V11047	weak	not all species with orthologs		wild type
DDB_G0291103	wild type	V10432	strong	not all species with orthologs		wild type
DDB_G0268314	wild type | aberrant culmination	V31923	strong	not all species with orthologs		wild type
DDB_G0289121	decreased culmination | multiple tips in culminant | delayed slug formation | delayed culmination	pde4-	medium	not all species with orthologs		cAMP catabolism
DDB_G0282985	aberrant streaming | wild type | abolished slug migration | aberrant culmination | abolished aggregation | aberrant cAMP wave formation	V31075	weak	not all species with orthologs		?
DDB_G0290835	aberrant slug migration	V10445	medium	not all species with orthologs		?
DDB_G0276455	aberrant fruiting body morphology	[act15]:gpaG	weak	no developmentally regulated orthologs		signal transduction
DDB_G0271504	aberrant culmination	V10241	weak	no developmentally regulated orthologs		lysosome
DDB_G0292392	wild type	Dd5P3-	weak	no developmentally regulated orthologs		wild type
DDB_G0272522	increased resistance to cisplatin | aberrant cytokinesis | increased resistance to carboplatin	[act15]:sgkA:FLAG	weak	no developmentally regulated orthologs		wild type
DDB_G0291227	aberrant aggregation | aberrant culmination | aberrant slug migration	V10230	weak	no developmentally regulated orthologs		?
DDB_G0276027	aberrant chemotaxis to cAMP	gbpB-	medium	no developmentally regulated orthologs		cAMP chemotaxis
DDB_G0292262	aberrant streaming | delayed development | increased pseudopod size	[act15]:myoM	weak	no developmentally regulated orthologs		wild type
DDB_G0269248	increased aggregate size | decreased cell motility | increased cell-cell adhesion | decreased aggregate size | increased intracellular glucose level	CF45-1-	weak	no developmentally regulated orthologs		counting
DDB_G0269184	increased gene expression | decreased gene expression | delayed culmination	[act15]:rzpA	weak	no developmentally regulated orthologs		?
DDB_G0286121	development arrests at mound stage | spores inviable	tagC-	medium	no developmentally regulated orthologs		ABC transporter
DDB_G0289331	delayed culmination	abcG16-	medium	no developmentally regulated orthologs		ABC transporter
DDB_G0269252	aberrant thermotaxis | aberrant phototaxis	gefE-	weak	no developmentally regulated orthologs		signal transduction
DDB_G0274607	increased cAMP-induced cGMP pulse | aberrant activation of adenylate cyclase activity | development arrests at mound stage | decreased chemotaxis rate | decreased lateral pseudopod suppression | decreased cAMP-induced cAMP pulse	gefM-	weak	no developmentally regulated orthologs		signal transduction
DDB_G0290723	decreased fruiting body size	mkcB-	weak	no developmentally regulated orthologs		?
DDB_G0275447	wild type	myoD-	weak	no developmentally regulated orthologs		cytoskelleton
DDB_G0284183	aberrant slug migration | delayed development	mrfA-	weak	no developmentally regulated orthologs		signal transduction
DDB_G0288251	delayed slug formation | aberrant stalk formation | delayed culmination	roco4-	weak	no developmentally regulated orthologs		signal transduction
DDB_G0291245	decreased fruiting body size	abcA6-	weak	no developmentally regulated orthologs		ABC transporter
DDB_G0270826	delayed tip formation | aberrant development	abcG22-	medium	no developmentally regulated orthologs		ABC transporter
DDB_G0280053	increased slug migration | precocious development	osbA-	strong	no developmentally regulated orthologs		?
DDB_G0277855	wild type	[RNAi]fimA	weak	no developmentally regulated orthologs		wild type
DDB_G0280039	delayed aggregation | decreased cell motility | decreased chemotaxis rate | decreased lateral pseudopod suppression	myoA-	weak	no developmentally regulated orthologs		cytoskelleton
DDB_G0278971	increased standing slug length | thin standing slug | abolished prestalk cell differentiation | increased slug size | decreased prestalk 0 cell differentiation | increased prespore cell differentiation | aberrant fruiting body morphology	dimA-	weak	no developmentally regulated orthologs		transcription factor
DDB_G0287031	increased protein kinase A activity | aberrant activation of adenylate cyclase activity | decreased gene expression | abolished aggregation	gpaC-	weak	no developmentally regulated orthologs		signal transduction
DDB_G0281969	increased gene expression | increased slug size | abolished outer basal disc formation	mybE-	weak	no developmentally regulated orthologs		transcription factor
DDB_G0285425	aberrant fruiting body morphology | decreased sporulation	[OE]:gpaD	weak	no developmentally regulated orthologs		signal transduction
DDB_G0282377	abolished autophagic vacuole formation | aberrant autophagic cell death	dhkM-	medium	no developmentally regulated orthologs		autophagy
DDB_G0291291	wild type	ecmF-	strong	no developmentally regulated orthologs		adhesion
DDB_G0284651	abolished gene expression | abolished growth | development arrests at mound stage | cell cycle arrest | spores inviable	gcsA-	weak	no developmentally regulated orthologs		second messenger
DDB_G0270430	delayed pseudopod formation | decreased F-actin polymerization at the leading edge | decreased chemotaxis to cAMP | decreased filopodium formation	[RNAi]wipA	medium	no developmentally regulated orthologs		cytoskelleton
DDB_G0283095	decreased gene expression | precocious aggregation	DD3-3-	weak	no developmentally regulated orthologs		adhesion
DDB_G0284759	wild type	[RNAi]psiM	strong	no developmentally regulated orthologs		secreted factor
DDB_G0268410	abolished microRNA processing	drnB-/[act15]:pre-miRNA	weak	no developmentally regulated orthologs		siRNA
DDB_G0290551	increased cell cycle length	[act15]:rblA	weak	no developmentally regulated orthologs		cell cycle
DDB_G0268158	wild type	DDB_G0268158-	medium	no developmentally regulated orthologs		wild type
DDB_G0271000	wild type	V10442	strong	no developmentally regulated orthologs		wild type
DDB_G0275191	wild type	p2xC-	strong	no developmentally regulated orthologs		wild type
DDB_G0269918	decreased cell motility | decreased chemotaxis to cAMP | abolished streaming | abolished aggregation	mpl1-	weak	no developmentally regulated orthologs		signal transduction
DDB_G0288219	wild type | aberrant vegetative growth	V30191	strong	no developmentally regulated orthologs		?
DDB_G0268216	increased sensitivity to cisplatin	fncD2-	weak	no developmentally regulated orthologs		wild type
DDB_G0279727	wild type	V10342	strong	no developmentally regulated orthologs		wild type
DDB_G0279733	aberrant streaming | delayed development	gxcDD-	strong	no developmentally regulated orthologs		signal transduction
DDB_G0289253	increased number of peripheral cells during sexual reproduction | aberrant aggregation during macrocyst formation	GEG10K23 (tmcC- in KAX3)	medium	no developmentally regulated orthologs		mating
DDB_G0287363	decreased cell-substrate adhesion | decreased phagocytosis	sibA-	weak	no developmentally regulated orthologs		adhesion
DDB_G0275687	decreased spore viability	abcG18-	strong	in defined gene set		ABC transporter
DDB_G0277223	development arrests at loose aggregate stage | decreased chemotaxis rate | decreased myosin II assembly	[act15]:dgkA	medium	in defined gene set		signal transduction
DDB_G0276887	abolished culmination | decreased sporulation	HR42	weak	in defined gene set		?
DDB_G0274575	aberrant cortical actin cytoskeleton stabilization | aberrant engulfment during phagocytosis | aberrant cell morphology	[act15]:7xHis:myoK:Ty1	medium	in defined gene set		cytoskelleton
DDB_G0277147	increased gene expression | decreased gene expression | increased prestalk cell differentiation | aberrant fruiting body morphology | delayed gene expression	stkA-	medium	in defined gene set		transcription factor
DDB_G0274101	aberrant response to hyperosmotic stress | translucent sorus | decreased sporulation	dokA-	medium	in defined gene set		signal transduction
DDB_G0276371	abolished slug migration | aberrant culmination | aberrant slug migration | aberrant cAMP wave formation	V10435	medium	in defined gene set		signal transduction
DDB_G0274605	wild type	gefR-	weak	in defined gene set		signal transduction
DDB_G0267422	aberrant culmination | aberrant slug migration | aberrant cAMP wave formation	V10126	weak	in defined gene set		?
DDB_G0288877	aberrant tip formation | aberrant establishment and/or maintenance of cell polarity | aberrant stalk formation | aberrant Golgi localization | aberrant centrosome localization | decreased sporulation | aberrant fruiting body morphology	aarA-	strong	in defined gene set		cytoskelleton
DDB_G0287291	abolished protein localization to nuclear envelope	[act15]:GFP:abpD(1441-1736)	strong	in defined gene set		cytoskelleton
DDB_G0286351	aberrant fruiting body morphology	DG1062-	strong	in defined gene set		transcription factor
DDB_G0269124	abolished culmination	V10209	strong	in defined gene set		spore coat
DDB_G0286119	aberrant aggregation | abolished slug migration | abolished culmination	V10242	strong	in defined gene set		ABC transporter
DDB_G0274119	wild type | aberrant vegetative growth | aberrant culmination | aberrant cAMP wave formation	V10185	strong	in defined gene set		ABC transporter
DDB_G0289655	decreased spore viability | delayed tip formation | decreased fruiting body size	abcG7-	strong	in defined gene set		ABC transporter
DDB_G0286185	precocious tip formation | precocious gene expression	[OE]:gpaE	weak	in defined gene set		signal transduction
DDB_G0267378	decreased spore viability	aqpA-	strong	in defined gene set		spore viability
DDB_G0276333	aberrant aggregation | abolished slug migration | abolished culmination | aberrant cAMP wave formation	V10116	weak	in defined gene set		?
DDB_G0267376	aberrant culmination | aberrant slug migration | aberrant cAMP wave formation	V10225	weak	in defined gene set		signal transduction
DDB_G0269128	aberrant fruiting body morphology	DG1110-	strong	in defined gene set		?
DDB_G0289117	increased secretion of lysosomal enzyme	myoB-	medium	in defined gene set		cytoskelleton
DDB_G0289665	increased Ras guanyl-nucleotide exchange factor activity	[act15]:GFP:gefQ(173-651,818-1298)	weak	in defined gene set		signal transduction
DDB_G0290901	wild type	gefK-	weak	in defined gene set		signal transduction
DDB_G0287295	aberrant culmination | development arrests at tipped mound stage | aberrant fruiting body morphology	forC-	medium	in defined gene set		cytoskelleton
DDB_G0284465	abolished sporulation | decreased gene expression | development arrests at slug stage | abolished stalk cell differentiation	cudA-	strong	in defined gene set		transcription factor
DDB_G0291117	abolished sporulation | aberrant development	noxC-	strong	in defined gene set		?
DDB_G0289395	wild type	crlB-	strong	in defined gene set		cAMP receptor
DDB_G0291123	wild type	V30292	strong	in defined gene set		?
DDB_G0284187	wild type | increased basal F-actin level	Dd5P2-	weak	in defined gene set		?
DDB_G0289075	decreased spore viability	spiA-	strong	in defined gene set		spore coat
DDB_G0269222	aberrant cytoskeleton organisation | abolished pinocytosis | increased basal F-actin level | abolished growth | delayed aggregation | decreased phagocytosis | decreased growth rate | decreased aggregate size | aberrant cell morphology | aberrant fruiting body morphology	gefB-	medium	in defined gene set		cytoskelleton
DDB_G0287505	decreased slug migration | decreased cell motility | development arrests at tipped mound stage | increased protein level	talB-	weak	in defined gene set		cytoskelleton
DDB_G0291974	development arrests at mound stage	docA-	weak	in defined gene set		signal transduction
DDB_G0293364	wild type	sigB-	weak	in defined gene set		?
DDB_G0281563	decreased SDF production | decreased gene expression | abolished culmination	mybC-	strong	in defined gene set		transcription factor
DDB_G0277871	aberrant culmination	V31568	strong	in defined gene set		?
DDB_G0281387	decreased slug migration | aberrant fruiting body morphology | delayed culmination	srfA(1-8):lacZ	strong	in defined gene set		transcription factor
DDB_G0277879	decreased stalk length	ugpB-/DH1	medium	in defined gene set		?
DDB_G0280537	wild type	wacA-	strong	in defined gene set		spore viability
DDB_G0280047	aberrant aggregation | abolished slug migration | aberrant culmination | aberrant cAMP wave formation	V10137	weak	in defined gene set		?
DDB_G0277887	precocious aggregation | development arrests at mound stage	[act15]:dhkK	medium	in defined gene set		signal transduction
DDB_G0277861	decreased growth rate	[AS]patA	medium	in defined gene set		Ca+ transport
DDB_G0282291	wild type	V10220	medium	in defined gene set		Potassium transport
DDB_G0282145	aberrant signal transduction during aggregation | aberrant response to hyperosmotic stress | aberrant protein localization	[act15]:myc:ptpC	medium	in defined gene set		signal transduction
DDB_G0282381	wild type	gefC-	medium	in defined gene set		signal transduction
DDB_G0281391	delayed culmination	abcG5-	strong	in defined gene set		ABC transporter
DDB_G0280961	aberrant streaming | aberrant culmination | aberrant slug migration | aberrant cAMP wave formation	V10268	strong	in defined gene set		signal transduction
DDB_G0277845	precocious spore germination	dhkB-	strong	in defined gene set		signal transduction
DDB_G0281389	decreased spore viability	abcG6-	strong	in defined gene set		ABC transporter
DDB_G0278581	wild type | aberrant vegetative growth | aberrant culmination | aberrant cAMP wave formation	V31916	weak	in defined gene set		?
DDB_G0269132	wild type	ecmB-	strong	in defined gene set		adhesion
DDB_G0289329	thin standing slug | decreased outer basal disc size | wild type | abolished DIF production | abolished prestalk 0 cell differentiation | delayed tip formation | decreased prestalk 0 cell differentiation | decreased lower cup size | delayed development | aberrant fruiting body morphology | decreased prestalk cell differentiation	dmtA-	strong	in defined gene set		dif synthesis
DDB_G0274121	aberrant fruiting body morphology	abcA4-	strong	in defined gene set		ABC transporter
DDB_G0280959	increased stalk length	DG1113-	strong	in defined gene set		?
DDB_G0291372	decreased prestalk B cell differentiation | increased gene expression | aberrant chemotaxis to cAMP | aberrant gene expression | abolished response to DIF	dimB-	weak	in defined gene set		transcription factor
DDB_G0286411	decreased growth rate | abolished negative regulation of vegetative growth	[act15]:bzpN:GFP	medium	in defined gene set		transcription factor
DDB_G0279529	sporulation defective	bzpF-	strong	in defined gene set		transcription factor
DDB_G0277853	increased standing slug length | weak slime trail | thin standing slug	ecmA-	strong	in defined gene set		adhesion
DDB_G0270756	abolished slug migration | aberrant culmination | aberrant slug migration | abolished culmination	V10633	strong	in defined gene set		transcription factor
DDB_G0289555	aberrant aggregation	[arkA]:arkA:myc2	strong	in defined gene set		?
DDB_G0277165	aberrant streaming | aberrant cAMP wave formation	V10535	weak	in defined gene set		Kinase
DDB_G0294376	aberrant fruiting body morphology	fcpA-	medium	in defined gene set		Phosphatase
DDB_G0288331	aberrant culminant morphology	[expl7]:expl7:GFP	strong	in defined gene set		?
DDB_G0292912	aberrant streaming | wild type | aberrant culmination | aberrant cAMP wave formation	V31255	strong	in defined gene set		secreted factor
DDB_G0289763	decreased pinocytosis | decreased phagocytosis | decreased growth rate	[act15]:GFP:forF(1-1087)	weak	in defined gene set		cytoskelleton
DDB_G0284747	wild type	V10363	weak	in defined gene set		?
DDB_G0291352	aberrant culmination | decreased prespore cell differentiation	psenA-	strong	in defined gene set		cAMP mediated signalling
DDB_G0279483	abolished aggregation	[act15]:GFP:pldB	strong	in defined gene set		counting
DDB_G0271700	wild type	[RNAi]DDB_G0271700	strong	in defined gene set		mating
DDB_G0289207	small macrocysts | increased number of peripheral cells during sexual reproduction | aberrant aggregation during macrocyst formation	GEG04K11 (tmcB- in KAX3)	strong	in defined gene set		mating
DDB_G0284567	wild type	gnt14-	medium	in defined gene set		?
DDB_G0275815	delayed aggregation | increased infection rate by Legionella pneumophila	nramp2-	weak	in defined gene set		transporter
DDB_G0282993	aberrant cytokinesis	sodC-	weak	in defined gene set		cytoskelleton
DDB_G0285703	aberrant spore morphology | decreased spore viability | aberrant spore coat morphology	hipA-	weak	in defined gene set		spore coat
DDB_G0285939	aberrant protein secretion | aberrant tip formation | aberrant Golgi localization | abolished stalk formation | aberrant centrosome localization | abolished culmination | abolished cell polarity | aberrant protein localization	[RNAi]ctnnA	strong	in defined gene set		cytoskelleton
DDB_G0291303	delayed aggregation | decreased cell motility | increased cell-substrate adhesion | decreased aggregate size | aberrant cell morphology	frmA-	weak	in defined gene set		adhesion
DDB_G0271734	decreased positive regulation of Rap GTPase activity | increased basal F-actin level | increased cell-substrate adhesion | decreased cell motility | decreased myosin II assembly	rapgap1-	weak	in defined gene set		signal transduction
DDB_G0282943	wild type	V31583	weak	in defined gene set		signal transduction
DDB_G0290853	abolished DIF production | abolished prestalk B cell differentiation | decreased prestalk 0 cell differentiation | abolished lower cup formation | abolished outer basal disc formation | decreased prestalk cell differentiation | aberrant fruiting body morphology	stlB-	strong	in defined gene set		PKS
DDB_G0269364	aberrant cellular metabolic process | wild type | translucent sorus	stlA-	strong	in defined gene set		PKS
DDB_G0268886	aberrant streaming | wild type | aberrant culmination | aberrant cAMP wave formation	V31111	medium	in defined gene set		transporter
DDB_G0292436	decreased cell-cell adhesion | aberrant streaming | increased stalk width | aberrant upper cup formation | aberrant cell motility | decreased spore viability | aberrant culminant morphology | decreased spore size | decreased cell fate determination | increased number of aggregates | decreased cell fate commitment	triA-	strong	in defined gene set		adhesion
DDB_G0269896	wild type | aberrant culmination | aberrant slug migration	V10431	weak	in defined gene set		potassium transport
DDB_G0270212	wild type	V30296	weak	in defined gene set		adhesion
DDB_G0290575	wild type	V10519	weak	in defined gene set		?
DDB_G0290825	aberrant aggregation | aberrant culmination | aberrant slug migration | aberrant cAMP wave formation	V31853	strong	in defined gene set		dif synthesis
DDB_G0280581	aberrant streaming | wild type | aberrant cAMP wave formation	V31970	strong	in defined gene set		?
DDB_G0283453	development arrests at slug stage | abolished stalk cell differentiation	dgcA-	medium	in defined gene set		signal transduction

## Sheet: categories
mutant categories and occurrence in other species
category	total number	not in other species	not all species with orthologs	no developmentally regulated orthologs	in selected gene set
undefined	28	1	3	5	19
ABC transporter	11	0	0	4	7
aberrant development	3	1	2	0	0
adhesion	8	0	0	3	5
adhesion modulation	7	2	5	0	0
autophagy	1	0	0	1	0
Ca+ sensing	2	0	2	0	0
Ca+ transport	1	0	0	0	1
cAMP catabolism	1	0	1	0	0
cAMP chemotaxis	1	0	0	1	0
cAMP mediated signalling	1	0	0	0	1
cAMP receptor	2	0	1	0	1
cAMP relay	1	0	1	0	0
cell cycle	1	0	0	1	0
counting	2	0	0	1	1
culmination	1	1	0	0	0
cytoskelleton	18	1	4	3	10
decreased size	1	1	0	0	0
dif synthesis	2	0	0	0	2
Kinase	1	0	0	0	1
lysosome	1	0	0	1	0
mating	4	1	0	1	2
multiple tips	1	1	0	0	0
Phosphatase	1	0	0	0	1
phototaxis	1	0	1	0	0
PKS	2	0	0	0	2
Potassium transport	2	0	0	0	2
receptor	2	0	2	0	0
second messenger	1	0	0	1	0
secreted factor	4	2	0	1	1
signal transduction	27	0	1	9	17
siRNA	1	0	0	1	0
spore coat	8	3	2	0	3
spore protection	1	0	1	0	0
spore viability	4	1	1	0	2
transcription factor	12	0	1	2	9
transporter	2	0	0	0	2
wild type	19	5	5	9	0
	186	20	33	44	89
